# Supplementary material for: Interdisciplinary applications of human time use with generalized lexicons
Source: PLoS One. 2022 Jul 14;17(7):e0270583. doi: 10.1371/journal.pone.0270583 (PMC9282456; doi:10.1371/journal.pone.0270583)
Supplement: S1 Data — (ZIP) [file pone.0270583.s005.zip]

Archive with 26 entries (25 files):
- Galbraith_MOOGAL_data/
- __MACOSX/._Galbraith_MOOGAL_data
- Galbraith_MOOGAL_data/IND_TUS_2019.csv
- __MACOSX/Galbraith_MOOGAL_data/._IND_TUS_2019.csv
- Galbraith_MOOGAL_data/.DS_Store
- __MACOSX/Galbraith_MOOGAL_data/._.DS_Store
- Galbraith_MOOGAL_data/ISIC_level2_data.csv
- __MACOSX/Galbraith_MOOGAL_data/._ISIC_level2_data.csv
- Galbraith_MOOGAL_data/IND2019_MLdef.csv
- __MACOSX/Galbraith_MOOGAL_data/._IND2019_MLdef.csv
- Galbraith_MOOGAL_data/ISICrev4_MLdef.csv
- __MACOSX/Galbraith_MOOGAL_data/._ISICrev4_MLdef.csv
- Galbraith_MOOGAL_data/CAN_TUS_2015.csv
- __MACOSX/Galbraith_MOOGAL_data/._CAN_TUS_2015.csv
- Galbraith_MOOGAL_data/CAN_economic_activities.csv
- __MACOSX/Galbraith_MOOGAL_data/._CAN_economic_activities.csv
- Galbraith_MOOGAL_data/CAN_economic_activities_MLdef.csv
- __MACOSX/Galbraith_MOOGAL_data/._CAN_economic_activities_MLdef.csv
- Galbraith_MOOGAL_data/ICATUS_MLdef.csv
- __MACOSX/Galbraith_MOOGAL_data/._ICATUS_MLdef.csv
- Galbraith_MOOGAL_data/CCSTA_MLdefs.csv
- __MACOSX/Galbraith_MOOGAL_data/._CCSTA_MLdefs.csv
- Galbraith_MOOGAL_data/readme.txt
- __MACOSX/Galbraith_MOOGAL_data/._readme.txt
- Galbraith_MOOGAL_data/CAN2015_MLdef.csv
- __MACOSX/Galbraith_MOOGAL_data/._CAN2015_MLdef.csv
