# Supplementary material for: Interdisciplinary applications of human time use with generalized lexicons
Source: PLoS One. 2022 Jul 14;17(7):e0270583. doi: 10.1371/journal.pone.0270583 (PMC9282456; doi:10.1371/journal.pone.0270583)
Supplement: S1 Data — (ZIP) [file pone.0270583.s005.zip › Galbraith_MOOGAL_data/IND_TUS_2019.csv]

tier1	tier2	hours_per_day
Employment and related activities	Employment in corporations, government and non-profit institutions	0.433333333
Employment and related activities	Growing of crops for the market in household enterprises	0.583333333
Employment and related activities	Raising animals for the market in household enterprises	0.05
Employment and related activities	Forestry and logging for the market in household enterprises	0
Employment and related activities	Fishing for the market in household enterprises	0.016666667
Employment and related activities	Aquaculture for the market in household enterprises	0
Employment and related activities	Mining and quarrying for the market in household enterprises	0
Employment and related activities	Making and processing goods for the market in household enterprises	0.133333333
Employment and related activities	Construction activities for the market in household enterprises	0.233333333
Employment and related activities	Other activities related to employment in household enterprises to produce goods	0.05
Employment and related activities	Vending and trading of goods in household enterprises	0.216666667
Employment and related activities	Providing paid repair, installation, maintenance and disposal in households and household enterprises	0.066666667
Employment and related activities	Providing paid business and professional services in households and household enterprises	0.1
Employment and related activities	Transporting goods and passengers for pay or profit in households and household enterprises	0.1
Employment and related activities	Providing paid personal care services in households and household enterprises	0.016666667
Employment and related activities	Providing paid domestic services	0.033333333
Employment and related activities	Other activities related to employment in households and household enterprises providing services	0.133333333
Employment and related activities	Activities ancillary to employment	0.133333333
Employment and related activities	Breaks during working time within employment	0.033333333
Employment and related activities	Training and studies in relation to employment	0
Employment and related activities	Seeking employment	0
Employment and related activities	Setting up a business	0
Employment and related activities	Employment-related travel	0.15
Employment and related activities	Commuting	0.233333333
Production of goods for own final use	Growing crops and kitchen gardening, for own final use	0.183333333
Production of goods for own final use	Farming of animals and production of animal products, for own final use	0.116666667
Production of goods for own final use	Hunting, trapping and production of animal skins, for own final use	0
Production of goods for own final use	Forestry and logging, for own final use	0
Production of goods for own final use	Gathering wild products, for own final use	0
Production of goods for own final use	Fishing, for own final use	0
Production of goods for own final use	Aquaculture, for own final use	0
Production of goods for own final use	Mining and quarrying, for own final use	0
Production of goods for own final use	Making, processing food products, beverages and tobacco for own final use	0
Production of goods for own final use	Making, processing textiles, wearing apparel, leather and related products, for own final use	0
Production of goods for own final use	Making, processing of wood and bark products, for own final use	0
Production of goods for own final use	Making, processing bricks, concrete slabs, hollow blocks, tiles for own final use	0
Production of goods for own final use	Making, processing herbal and medicinal preparations for own final use	0
Production of goods for own final use	Making, processing metals and metal products for own final use	0
Production of goods for own final use	Making, processing of products using other materials for own final use	0
Production of goods for own final use	Acquiring supplies and disposing of products and other activities related to making and processing goods for own final use	0
Production of goods for own final use	Construction activities for own final use	0
Production of goods for own final use	Gathering firewood and other natural products used as fuel for own final use	0.016666667
Production of goods for own final use	Fetching water from natural and other sources for own final use	0.05
Production of goods for own final use	Travelling, moving, transporting or accompanying goods or persons related to own-use production of goods	0.016666667
Unpaid domestic services for household and family members	Preparing meals/snacks	0.833333333
Unpaid domestic services for household and family members	Serving meals/snacks	0.133333333
Unpaid domestic services for household and family members	Cleaning up after food preparation/meals/snacks	0.25
Unpaid domestic services for household and family members	Storing, arranging, preserving food stocks	0.016666667
Unpaid domestic services for household and family members	Other activities related to food and meals management and preparation	0.05
Unpaid domestic services for household and family members	Indoor cleaning	0.266666667
Unpaid domestic services for household and family members	Outdoor cleaning	0.1
Unpaid domestic services for household and family members	Recycling and disposal of garbage	0
Unpaid domestic services for household and family members	Upkeep of in/outdoor plants, hedges, garden, grounds, landscape, etc.	0.016666667
Unpaid domestic services for household and family members	Tending furnace, boiler, fireplace for heating and water supply	0
Unpaid domestic services for household and family members	Other activities related to cleaning and upkeep of dwelling and surroundings	0.016666667
Unpaid domestic services for household and family members	Do-it-yourself improvement, maintenance and repair of own dwelling	0
Unpaid domestic services for household and family members	Installation, servicing and repair of personal and household goods including ICT equipment	0
Unpaid domestic services for household and family members	Vehicle maintenance and repairs	0
Unpaid domestic services for household and family members	Other activities related to do-it-yourself decoration, maintenance and repair	0
Unpaid domestic services for household and family members	Hand/machine-washing	0.183333333
Unpaid domestic services for household and family members	Drying; hanging out, bringing in wash	0.033333333
Unpaid domestic services for household and family members	Ironing/pressing/folding	0.016666667
Unpaid domestic services for household and family members	Mending/repairing and care of clothes and shoes; cleaning and polishing shoes	0
Unpaid domestic services for household and family members	Other activities related to care of textiles and footwear	0
Unpaid domestic services for household and family members	Paying household bills	0
Unpaid domestic services for household and family members	Budgeting, planning, organizing duties and activities in the household	0
Unpaid domestic services for household and family members	Other activities related to household management	0.016666667
Unpaid domestic services for household and family members	Daily pet care	0.05
Unpaid domestic services for household and family members	Using veterinary care or other pet care services (grooming, stabling, holiday or day care)	0
Unpaid domestic services for household and family members	Other activities related to pet care	0.016666667
Unpaid domestic services for household and family members	Shopping for/purchasing of goods and related activities	0.066666667
Unpaid domestic services for household and family members	Shopping for/availing of services and related activity	0
Unpaid domestic services for household and family members	Travelling, moving, transporting or accompanying goods or persons related to unpaid domestic services for household and family members	0.033333333
Unpaid domestic services for household and family members	Other unpaid domestic services for household and family members	0.05
Unpaid caregiving services for household and family members	Caring for children including feeding, cleaning, physical care	0.25
Unpaid caregiving services for household and family members	Providing medical care to children	0
Unpaid caregiving services for household and family members	Instructing, teaching, training, helping children	0.016666667
Unpaid caregiving services for household and family members	Talking with and reading to children	0.016666667
Unpaid caregiving services for household and family members	Playing and sports with children	0.05
Unpaid caregiving services for household and family members	Minding children (passive care)	0
Unpaid caregiving services for household and family members	Meetings and arrangements with schools and child care service providers	0
Unpaid caregiving services for household and family members	Other activities related to childcare and instruction	0.016666667
Unpaid caregiving services for household and family members	Assisting dependent adults with tasks of daily living	0
Unpaid caregiving services for household and family members	Assisting dependent adults with medical care	0
Unpaid caregiving services for household and family members	Assisting dependent adults with forms, administration, accounts	0
Unpaid caregiving services for household and family members	Affective/emotional support for dependent adults	0
Unpaid caregiving services for household and family members	Passive care of dependent adult	0
Unpaid caregiving services for household and family members	Meetings and arrangements with adult care service providers	0
Unpaid caregiving services for household and family members	Other activities related to care for dependent adults	0
Unpaid caregiving services for household and family members	Feeding, cleaning, physical care for non-dependent adult household and family members including for temporary illness	0
Unpaid caregiving services for household and family members	Affective/emotional support for non-dependent adult household and family members	0
Unpaid caregiving services for household and family members	Other activities related to care for non-dependent adult household and family members	0
Unpaid caregiving services for household and family members	Travelling related to care-giving services for household and family members	0
Unpaid caregiving services for household and family members	Accompanying own children	0
Unpaid caregiving services for household and family members	Accompanying dependent adults	0
Unpaid caregiving services for household and family members	Accompanying non-dependent adult household and family members	0
Unpaid caregiving services for household and family members	Other activities related to unpaid caregiving services for household and family members	0
Unpaid volunteer, trainee and other unpaid work	Unpaid volunteer household maintenance, management, construction, renovation and repair	0
Unpaid volunteer, trainee and other unpaid work	Unpaid volunteer shopping/purchasing goods and services	0
Unpaid volunteer, trainee and other unpaid work	Unpaid volunteer childcare and instruction	0
Unpaid volunteer, trainee and other unpaid work	Unpaid volunteer care for adults	0
Unpaid volunteer, trainee and other unpaid work	Unpaid volunteer unpaid help in enterprises owned by other households	0
Unpaid volunteer, trainee and other unpaid work	Other activities related to direct unpaid volunteering for other households	0
Unpaid volunteer, trainee and other unpaid work	Unpaid volunteer work on road/building repair, clearing and preparing land, cleaning (streets, markets, etc.), and construction	0
Unpaid volunteer, trainee and other unpaid work	Unpaid volunteer preparing/serving meals, cleaning up	0
Unpaid volunteer, trainee and other unpaid work	Unpaid volunteer cultural activities, recreation and sports activities	0
Unpaid volunteer, trainee and other unpaid work	Unpaid volunteer office/administrative work	0
Unpaid volunteer, trainee and other unpaid work	Other activities related to community- and organization-based unpaid volunteering	0
Unpaid volunteer, trainee and other unpaid work	Unpaid trainee work and related activities	0
Unpaid volunteer, trainee and other unpaid work	Travelling time related to unpaid volunteer, trainee and other unpaid work	0.016666667
Unpaid volunteer, trainee and other unpaid work	Other unpaid work activities	0
Learning	School/university attendance	0.816666667
Learning	Extra-curricular activities	0
Learning	Breaks at place of formal education	0.05
Learning	Self-study for distance education course work (video, audio, online)	0.033333333
Learning	Other activities related to formal education	0.016666667
Learning	Homework, being tutored, course review, research and activities related to formal education	0.433333333
Learning	Additional study, non-formal education and courses	0.033333333
Learning	Travelling time related to learning	0.166666667
Learning	Other activities related to learning	0.016666667
Socializing and communication, community participation and religious practice	Talking, conversing, chatting	1.533333333
Socializing and communication, community participation and religious practice	Socializing/getting together/gathering activities	0.3
Socializing and communication, community participation and religious practice	Reading and writing mail (including email)	0
Socializing and communication, community participation and religious practice	Other activities related to socializing and communication	0.033333333
Socializing and communication, community participation and religious practice	Participating in community celebrations of cultural/historic events	0
Socializing and communication, community participation and religious practice	Participating in community rites/events (non-religious) of weddings, funerals, births and similar rites-of-passage	0.033333333
Socializing and communication, community participation and religious practice	Participating in community social functions (music, dance, etc.)	0
Socializing and communication, community participation and religious practice	Other activities related to community participation	0
Socializing and communication, community participation and religious practice	Involvement in civic and related responsibilities	0
Socializing and communication, community participation and religious practice	Private prayer, meditation and other spiritual activities	0.166666667
Socializing and communication, community participation and religious practice	Participating in collective religious practice	0.033333333
Socializing and communication, community participation and religious practice	Other activities related to religious practice	0.016666667
Socializing and communication, community participation and religious practice	Travelling time related to socializing and communication, community participation and religious practice	0.05
Socializing and communication, community participation and religious practice	Other activities related to socializing and communication, community participation and religious practice	0.016666667
Culture, leisure, mass-media and sports practices	Attendance at organized/mass cultural events, and shows	0
Culture, leisure, mass-media and sports practices	Attendance at parks/gardens	0.016666667
Culture, leisure, mass-media and sports practices	Attendance at sports events	0
Culture, leisure, mass-media and sports practices	Other activities related to attendance at cultural, entertainment and sports events	0
Culture, leisure, mass-media and sports practices	Visual, literary and performing arts (as hobby)	0
Culture, leisure, mass-media and sports practices	Hobbies	0
Culture, leisure, mass-media and sports practices	Playing games and other pastime activities	0.316666667
Culture, leisure, mass-media and sports practices	Other activities related to cultural participation, hobbies, games	0
Culture, leisure, mass-media and sports practices	Participating in sports	0.033333333
Culture, leisure, mass-media and sports practices	Exercising	0.05
Culture, leisure, mass-media and sports practices	Reading for leisure	0.05
Culture, leisure, mass-media and sports practices	Watching/listening to television and video	1.083333333
Culture, leisure, mass-media and sports practices	Listening to radio and audio devices	0.016666667
Culture, leisure, mass-media and sports practices	Other activities related to mass media use	0.066666667
Culture, leisure, mass-media and sports practices	Activities associated with reflecting, resting, relaxing	0.716666667
Culture, leisure, mass-media and sports practices	Travelling time related to culture, leisure, mass-media and sports practices	0
Culture, leisure, mass-media and sports practices	Other activities related to culture, leisure, mass-media and sports practices	0
Self-care and maintenance	Night sleep/essential sleep	8.516666667
Self-care and maintenance	Incidental sleep/naps	0.483333333
Self-care and maintenance	Sleeplessness	0.066666667
Self-care and maintenance	Other sleep and related activities	0.133333333
Self-care and maintenance	Eating meals/snack	1.3
Self-care and maintenance	Drinking other than with meal or snack	0.35
Self-care and maintenance	Personal hygiene and care	1.133333333
Self-care and maintenance	Health/medical care to oneself	0.016666667
Self-care and maintenance	Other activities related to personal hygiene and care	0.033333333
Self-care and maintenance	Receiving personal care from others	0
Self-care and maintenance	Receiving health/medical care from others	0
Self-care and maintenance	Other activities related to receiving personal and health/medical care	0
Self-care and maintenance	Travelling time related to self-care and maintenance activities	0.033333333
Self-care and maintenance	Other self-care and maintenance activities	0.016666667
