# Supplementary material for: Interdisciplinary applications of human time use with generalized lexicons
Source: PLoS One. 2022 Jul 14;17(7):e0270583. doi: 10.1371/journal.pone.0270583 (PMC9282456; doi:10.1371/journal.pone.0270583)
Supplement: S1 Data — (ZIP) [file pone.0270583.s005.zip › Galbraith_MOOGAL_data/ISIC_level2_data.csv]

country_iso3	year	economic_activity	employment	hours_worked
ALB	2014-01-01	crop and animal production, hunting and related service activities	429311.0	4.428571429
ALB	2014-01-01	fishing and aquaculture	1495.0	5.8514285710000005
ALB	2014-01-01	extraction of crude petroleum and natural gas	4511.0	6.07
ALB	2014-01-01	mining of metal ores	2638.0	5.784285714
ALB	2014-01-01	other mining and quarrying	871.0	6.512857143
ALB	2014-01-01	manufacture of food products	12950.0	6.627142857000001
ALB	2014-01-01	manufacture of beverages	1095.0	6.797142857000001
ALB	2014-01-01	manufacture of textiles	966.0	5.167142857
ALB	2014-01-01	manufacture of wearing apparel	15557.0	6.3914285710000005
ALB	2014-01-01	manufacture of leather and related products	19007.0	6.287142857
ALB	2014-01-01	manufacture of wood and of products of wood and cork, except furniture; manufacture of articles of straw and plaiting materials	5346.0	5.888571429
ALB	2014-01-01	manufacture of paper and paper products	1166.0	6.972857143
ALB	2014-01-01	printing and reproduction of recorded media	522.0	6.23
ALB	2014-01-01	manufacture of coke and refined petroleum products	1038.0	6.455714286
ALB	2014-01-01	manufacture of pharmaceuticals, medicinal chemical and botanical products	608.0	6.288571429
ALB	2014-01-01	manufacture of rubber and plastics products	2169.0	6.304285714
ALB	2014-01-01	manufacture of other non-metallic mineral products	7479.0	6.454285714
ALB	2014-01-01	manufacture of basic metals	2613.0	6.235714286
ALB	2014-01-01	manufacture of fabricated metal products, except machinery and equipment	8173.0	5.471428571000001
ALB	2014-01-01	manufacture of machinery and equipment n.e.c.	720.0	5.335714286
ALB	2014-01-01	manufacture of furniture	8009.0	6.247142857
ALB	2014-01-01	other manufacturing	820.0	6.261428571000001
ALB	2014-01-01	electricity, gas, steam and air conditioning supply	9683.0	6.085714286
ALB	2014-01-01	water collection, treatment and supply	6788.0	5.828571429
ALB	2014-01-01	waste collection, treatment and disposal activities; materials recovery	1469.0	6.052857143
ALB	2014-01-01	construction of buildings	42599.0	5.308571429
ALB	2014-01-01	civil engineering	4082.0	6.097142857000001
ALB	2014-01-01	specialized construction activities	19419.0	5.198571428999999
ALB	2014-01-01	wholesale and retail trade and repair of motor vehicles and motorcycles	16770.0	6.2728571429999995
ALB	2014-01-01	wholesale trade, except of motor vehicles and motorcycles	19953.0	6.291428571
ALB	2014-01-01	retail trade, except of motor vehicles and motorcycles	59705.0	6.6857142860000005
ALB	2014-01-01	land transport and transport via pipelines	16494.0	6.217142857000001
ALB	2014-01-01	water transport	2207.0	5.7271428570000005
ALB	2014-01-01	air transport	145.0	5.957142857000001
ALB	2014-01-01	warehousing and support activities for transportation	2194.0	6.3985714289999995
ALB	2014-01-01	postal and courier activities	2994.0	6.151428571
ALB	2014-01-01	accommodation	3758.0	6.941428571
ALB	2014-01-01	food and beverage service activities	42978.0	6.9771428570000005
ALB	2014-01-01	publishing activities	1261.0	4.99
ALB	2014-01-01	programming and broadcasting activities	6214.0	5.997142857
ALB	2014-01-01	telecommunications	4735.0	5.908571428999999
ALB	2014-01-01	computer programming, consultancy and related activities	865.0	6.055714286000001
ALB	2014-01-01	financial service activities, except insurance and pension funding	7175.0	5.778571428999999
ALB	2014-01-01	insurance, reinsurance and pension funding, except compulsory social security	2002.0	6.182857143
ALB	2014-01-01	activities auxiliary to financial service and insurance activities	1086.0	6.822857142999999
ALB	2014-01-01	real estate activities	715.0	4.272857143
ALB	2014-01-01	legal and accounting activities	5368.0	5.877142857000001
ALB	2014-01-01	architectural and engineering activities; technical testing and analysis	1542.0	5.457142857000001
ALB	2014-01-01	scientific research and development	1166.0	5.795714286
ALB	2014-01-01	advertising and market research	4068.0	5.758571429
ALB	2014-01-01	other professional, scientific and technical activities	589.0	6.122857142999999
ALB	2014-01-01	veterinary activities	7869.0	5.938571429
ALB	2014-01-01	travel agency, tour operator, reservation service and related activities	2348.0	6.142857143
ALB	2014-01-01	security and investigation activities	2620.0	6.502857143
ALB	2014-01-01	services to buildings and landscape activities	899.0	6.182857143
ALB	2014-01-01	office administrative, office support and other business support activities	6592.0	5.595714286000001
ALB	2014-01-01	public administration and defence; compulsory social security	54553.0	5.812857143
ALB	2014-01-01	education	59621.0	5.048571429
ALB	2014-01-01	human health activities	23259.0	5.9828571429999995
ALB	2014-01-01	residential care activities	620.0	5.962857143
ALB	2014-01-01	creative, arts and entertainment activities	5060.0	5.558571429
ALB	2014-01-01	libraries, archives, museums and other cultural activities	392.0	5.714285714
ALB	2014-01-01	gambling and betting activities	2280.0	7.107142857
ALB	2014-01-01	sports activities and amusement and recreation activities	1677.0	5.82
ALB	2014-01-01	activities of membership organizations	2241.0	4.872857143
ALB	2014-01-01	repair of computers and personal and household goods	20217.0	6.704285714
ALB	2014-01-01	other personal service activities	7553.0	6.515714286000001
ALB	2014-01-01	activities of households as employers of domestic personnel	5146.0	4.174285714
ALB	2014-01-01	activities of extraterritorial organizations and bodies	573.0	5.235714286
ALB	2015-01-01	crop and animal production, hunting and related service activities	443221.0	4.587142857
ALB	2015-01-01	fishing and aquaculture	2311.0	7.045714286
ALB	2015-01-01	extraction of crude petroleum and natural gas	3781.0	5.9771428570000005
ALB	2015-01-01	mining of metal ores	3296.0	6.105714286
ALB	2015-01-01	other mining and quarrying	987.0	7.117142857
ALB	2015-01-01	manufacture of food products	18381.0	6.722857143
ALB	2015-01-01	manufacture of beverages	2614.0	6.297142857000001
ALB	2015-01-01	manufacture of textiles	1277.0	5.901428571
ALB	2015-01-01	manufacture of wearing apparel	23133.0	6.144285714
ALB	2015-01-01	manufacture of leather and related products	17499.0	6.215714286
ALB	2015-01-01	manufacture of wood and of products of wood and cork, except furniture; manufacture of articles of straw and plaiting materials	5545.0	5.962857143
ALB	2015-01-01	manufacture of paper and paper products	2158.0	7.018571429
ALB	2015-01-01	printing and reproduction of recorded media	2159.0	5.992857142999999
ALB	2015-01-01	manufacture of coke and refined petroleum products	963.0	6.032857142999999
ALB	2015-01-01	manufacture of chemicals and chemical products	1766.0	6.3585714289999995
ALB	2015-01-01	manufacture of pharmaceuticals, medicinal chemical and botanical products	570.0	6.855714286
ALB	2015-01-01	manufacture of rubber and plastics products	1014.0	6.16
ALB	2015-01-01	manufacture of other non-metallic mineral products	7005.0	6.344285714
ALB	2015-01-01	manufacture of basic metals	1884.0	6.155714286
ALB	2015-01-01	manufacture of fabricated metal products, except machinery and equipment	6808.0	6.025714286
ALB	2015-01-01	manufacture of machinery and equipment n.e.c.	317.0	6.292857142999999
ALB	2015-01-01	manufacture of furniture	5759.0	6.161428571
ALB	2015-01-01	other manufacturing	790.0	6.715714286
ALB	2015-01-01	electricity, gas, steam and air conditioning supply	7196.0	6.015714286000001
ALB	2015-01-01	water collection, treatment and supply	7657.0	5.948571428999999
ALB	2015-01-01	waste collection, treatment and disposal activities; materials recovery	3631.0	6.13
ALB	2015-01-01	construction of buildings	48255.0	5.31
ALB	2015-01-01	civil engineering	3696.0	6.988571428999999
ALB	2015-01-01	specialized construction activities	22978.0	4.768571429
ALB	2015-01-01	wholesale and retail trade and repair of motor vehicles and motorcycles	14109.0	6.345714286000001
ALB	2015-01-01	wholesale trade, except of motor vehicles and motorcycles	18050.0	6.484285713999999
ALB	2015-01-01	retail trade, except of motor vehicles and motorcycles	82499.0	6.577142857
ALB	2015-01-01	land transport and transport via pipelines	20327.0	6.264285714
ALB	2015-01-01	water transport	1699.0	5.921428571
ALB	2015-01-01	air transport	1336.0	5.8185714289999995
ALB	2015-01-01	warehousing and support activities for transportation	3586.0	5.99
ALB	2015-01-01	postal and courier activities	3052.0	5.985714286
ALB	2015-01-01	accommodation	4788.0	6.197142857
ALB	2015-01-01	food and beverage service activities	48763.0	7.105714286
ALB	2015-01-01	publishing activities	387.0	6.324285714
ALB	2015-01-01	motion picture, video and television programme production, sound recording and music publishing activities	487.0	6.288571429
ALB	2015-01-01	programming and broadcasting activities	2216.0	5.987142857
ALB	2015-01-01	telecommunications	4761.0	6.387142857000001
ALB	2015-01-01	computer programming, consultancy and related activities	389.0	5.3985714289999995
ALB	2015-01-01	financial service activities, except insurance and pension funding	8069.0	5.73
ALB	2015-01-01	insurance, reinsurance and pension funding, except compulsory social security	1853.0	7.045714286
ALB	2015-01-01	activities auxiliary to financial service and insurance activities	639.0	6.198571428999999
ALB	2015-01-01	legal and accounting activities	6169.0	5.958571429
ALB	2015-01-01	activities of head offices; management consultancy activities	167.0	5.1471428569999995
ALB	2015-01-01	architectural and engineering activities; technical testing and analysis	2527.0	6.0242857139999995
ALB	2015-01-01	scientific research and development	592.0	5.845714286000001
ALB	2015-01-01	advertising and market research	1236.0	6.6485714289999995
ALB	2015-01-01	other professional, scientific and technical activities	1558.0	6.085714286
ALB	2015-01-01	veterinary activities	565.0	4.827142857
ALB	2015-01-01	travel agency, tour operator, reservation service and related activities	1611.0	5.9771428570000005
ALB	2015-01-01	security and investigation activities	6391.0	6.88
ALB	2015-01-01	services to buildings and landscape activities	131.0	5.741428571
ALB	2015-01-01	office administrative, office support and other business support activities	9856.0	5.105714286
ALB	2015-01-01	public administration and defence; compulsory social security	59751.0	5.771428571
ALB	2015-01-01	education	56846.0	4.6028571430000005
ALB	2015-01-01	human health activities	33905.0	6.002857143
ALB	2015-01-01	residential care activities	678.0	5.801428571000001
ALB	2015-01-01	social work activities without accommodation	1492.0	5.464285714
ALB	2015-01-01	creative, arts and entertainment activities	2355.0	5.164285714
ALB	2015-01-01	libraries, archives, museums and other cultural activities	1008.0	5.417142857000001
ALB	2015-01-01	gambling and betting activities	6357.0	6.967142857000001
ALB	2015-01-01	sports activities and amusement and recreation activities	1951.0	5.988571428999999
ALB	2015-01-01	activities of membership organizations	2419.0	5.295714286
ALB	2015-01-01	repair of computers and personal and household goods	3513.0	5.908571428999999
ALB	2015-01-01	other personal service activities	7188.0	6.392857143
ALB	2015-01-01	activities of households as employers of domestic personnel	6307.0	4.121428571
ALB	2015-01-01	activities of extraterritorial organizations and bodies	421.0	5.771428571
ALB	2016-01-01	crop and animal production, hunting and related service activities	457910.0	4.872857143
ALB	2016-01-01	forestry and logging	629.0	2.431428571
ALB	2016-01-01	fishing and aquaculture	2198.0	6.035714286
ALB	2016-01-01	extraction of crude petroleum and natural gas	2495.0	5.937142857
ALB	2016-01-01	mining of metal ores	5362.0	5.877142857000001
ALB	2016-01-01	other mining and quarrying	1996.0	5.647142857
ALB	2016-01-01	manufacture of food products	25821.0	6.555714286000001
ALB	2016-01-01	manufacture of beverages	2973.0	6.3914285710000005
ALB	2016-01-01	manufacture of tobacco products	445.0	6.224285714
ALB	2016-01-01	manufacture of textiles	1857.0	7.087142857000001
ALB	2016-01-01	manufacture of wearing apparel	27745.0	6.528571428999999
ALB	2016-01-01	manufacture of leather and related products	20443.0	6.555714286000001
ALB	2016-01-01	manufacture of wood and of products of wood and cork, except furniture; manufacture of articles of straw and plaiting materials	2657.0	5.998571429
ALB	2016-01-01	manufacture of paper and paper products	2131.0	6.688571429
ALB	2016-01-01	printing and reproduction of recorded media	1203.0	5.852857143
ALB	2016-01-01	manufacture of coke and refined petroleum products	1276.0	6.254285714
ALB	2016-01-01	manufacture of chemicals and chemical products	1890.0	6.021428571
ALB	2016-01-01	manufacture of pharmaceuticals, medicinal chemical and botanical products	592.0	6.701428571
ALB	2016-01-01	manufacture of rubber and plastics products	648.0	6.51
ALB	2016-01-01	manufacture of other non-metallic mineral products	5569.0	6.188571429
ALB	2016-01-01	manufacture of basic metals	1628.0	6.007142857000001
ALB	2016-01-01	manufacture of fabricated metal products, except machinery and equipment	7520.0	5.748571429
ALB	2016-01-01	manufacture of electrical equipment	230.0	6.857142857
ALB	2016-01-01	manufacture of machinery and equipment n.e.c.	371.0	5.992857142999999
ALB	2016-01-01	manufacture of furniture	10144.0	6.6
ALB	2016-01-01	other manufacturing	1735.0	6.0642857139999995
ALB	2016-01-01	repair and installation of machinery and equipment	338.0	6.424285714
ALB	2016-01-01	electricity, gas, steam and air conditioning supply	8679.0	6.25
ALB	2016-01-01	water collection, treatment and supply	6958.0	6.0228571429999995
ALB	2016-01-01	waste collection, treatment and disposal activities; materials recovery	5019.0	6.235714286
ALB	2016-01-01	construction of buildings	56644.0	5.438571429
ALB	2016-01-01	civil engineering	4453.0	6.334285714
ALB	2016-01-01	specialized construction activities	14088.0	4.764285714
ALB	2016-01-01	wholesale and retail trade and repair of motor vehicles and motorcycles	13999.0	6.278571428999999
ALB	2016-01-01	wholesale trade, except of motor vehicles and motorcycles	16466.0	6.65
ALB	2016-01-01	retail trade, except of motor vehicles and motorcycles	96299.0	6.69
ALB	2016-01-01	land transport and transport via pipelines	21973.0	6.434285714
ALB	2016-01-01	water transport	1271.0	5.638571429
ALB	2016-01-01	air transport	461.0	6.071428571
ALB	2016-01-01	warehousing and support activities for transportation	3269.0	5.4357142860000005
ALB	2016-01-01	postal and courier activities	2399.0	5.945714286
ALB	2016-01-01	accommodation	6932.0	6.382857143
ALB	2016-01-01	food and beverage service activities	51328.0	7.271428571
ALB	2016-01-01	publishing activities	716.0	6.672857143
ALB	2016-01-01	motion picture, video and television programme production, sound recording and music publishing activities	1183.0	6.06
ALB	2016-01-01	programming and broadcasting activities	3818.0	6.43
ALB	2016-01-01	telecommunications	7216.0	6.412857142999999
ALB	2016-01-01	computer programming, consultancy and related activities	1927.0	5.718571429
ALB	2016-01-01	financial service activities, except insurance and pension funding	9753.0	5.834285714
ALB	2016-01-01	insurance, reinsurance and pension funding, except compulsory social security	1350.0	6.122857142999999
ALB	2016-01-01	activities auxiliary to financial service and insurance activities	548.0	6.5571428570000005
ALB	2016-01-01	real estate activities	203.0	7.5
ALB	2016-01-01	legal and accounting activities	4554.0	5.948571428999999
ALB	2016-01-01	architectural and engineering activities; technical testing and analysis	2994.0	6.158571428999999
ALB	2016-01-01	scientific research and development	335.0	5.782857142999999
ALB	2016-01-01	advertising and market research	832.0	6.24
ALB	2016-01-01	other professional, scientific and technical activities	3076.0	7.127142857000001
ALB	2016-01-01	veterinary activities	415.0	5.061428571
ALB	2016-01-01	travel agency, tour operator, reservation service and related activities	2934.0	6.231428571
ALB	2016-01-01	security and investigation activities	9359.0	6.594285714
ALB	2016-01-01	services to buildings and landscape activities	2178.0	5.76
ALB	2016-01-01	office administrative, office support and other business support activities	12542.0	5.447142857
ALB	2016-01-01	public administration and defence; compulsory social security	57072.0	5.881428571
ALB	2016-01-01	education	57816.0	5.154285713999999
ALB	2016-01-01	human health activities	33825.0	6.128571429
ALB	2016-01-01	residential care activities	684.0	5.865714286
ALB	2016-01-01	social work activities without accommodation	1585.0	6.091428571000001
ALB	2016-01-01	creative, arts and entertainment activities	3443.0	4.4357142860000005
ALB	2016-01-01	libraries, archives, museums and other cultural activities	773.0	5.188571429
ALB	2016-01-01	gambling and betting activities	5734.0	7.658571428999999
ALB	2016-01-01	sports activities and amusement and recreation activities	2625.0	5.947142857
ALB	2016-01-01	activities of membership organizations	3419.0	5.375714286
ALB	2016-01-01	repair of computers and personal and household goods	3899.0	6.1485714289999995
ALB	2016-01-01	other personal service activities	7977.0	6.664285714
ALB	2016-01-01	activities of households as employers of domestic personnel	6933.0	5.1014285710000005
ALB	2016-01-01	activities of extraterritorial organizations and bodies	311.0	6.051428571000001
ALB	2017-01-01	crop and animal production, hunting and related service activities	450258.0	5.065714286
ALB	2017-01-01	forestry and logging	811.0	4.84
ALB	2017-01-01	fishing and aquaculture	2710.0	5.441428571
ALB	2017-01-01	extraction of crude petroleum and natural gas	1966.0	6.222857143
ALB	2017-01-01	mining of metal ores	6280.0	6.105714286
ALB	2017-01-01	other mining and quarrying	1502.0	6.4
ALB	2017-01-01	manufacture of food products	20443.0	6.691428571
ALB	2017-01-01	manufacture of beverages	3962.0	6.215714286
ALB	2017-01-01	manufacture of textiles	1934.0	6.567142857
ALB	2017-01-01	manufacture of wearing apparel	32422.0	6.298571429
ALB	2017-01-01	manufacture of leather and related products	24115.0	6.392857143
ALB	2017-01-01	manufacture of wood and of products of wood and cork, except furniture; manufacture of articles of straw and plaiting materials	1875.0	6.562857143
ALB	2017-01-01	manufacture of paper and paper products	4411.0	7.007142857000001
ALB	2017-01-01	printing and reproduction of recorded media	2579.0	6.132857143
ALB	2017-01-01	manufacture of coke and refined petroleum products	1321.0	6.06
ALB	2017-01-01	manufacture of chemicals and chemical products	279.0	6.327142857
ALB	2017-01-01	manufacture of pharmaceuticals, medicinal chemical and botanical products	466.0	6.4314285710000005
ALB	2017-01-01	manufacture of rubber and plastics products	447.0	6.578571429
ALB	2017-01-01	manufacture of other non-metallic mineral products	5791.0	6.208571429
ALB	2017-01-01	manufacture of basic metals	2435.0	6.388571429
ALB	2017-01-01	manufacture of fabricated metal products, except machinery and equipment	7404.0	6.184285714
ALB	2017-01-01	manufacture of electrical equipment	335.0	5.8142857139999995
ALB	2017-01-01	manufacture of machinery and equipment n.e.c.	37.0	5.714285714
ALB	2017-01-01	manufacture of furniture	9432.0	6.374285714
ALB	2017-01-01	other manufacturing	608.0	6.174285714
ALB	2017-01-01	repair and installation of machinery and equipment	523.0	6.547142857000001
ALB	2017-01-01	electricity, gas, steam and air conditioning supply	9034.0	6.082857142999999
ALB	2017-01-01	water collection, treatment and supply	8304.0	6.03
ALB	2017-01-01	waste collection, treatment and disposal activities; materials recovery	1128.0	6.612857142999999
ALB	2017-01-01	construction of buildings	48162.0	5.514285714
ALB	2017-01-01	civil engineering	6576.0	6.8142857139999995
ALB	2017-01-01	specialized construction activities	27135.0	4.984285713999999
ALB	2017-01-01	wholesale and retail trade and repair of motor vehicles and motorcycles	18223.0	6.788571429
ALB	2017-01-01	wholesale trade, except of motor vehicles and motorcycles	13792.0	6.852857143
ALB	2017-01-01	retail trade, except of motor vehicles and motorcycles	99426.0	6.66
ALB	2017-01-01	land transport and transport via pipelines	23584.0	6.6485714289999995
ALB	2017-01-01	water transport	1140.0	5.99
ALB	2017-01-01	air transport	1153.0	5.804285714
ALB	2017-01-01	warehousing and support activities for transportation	6599.0	4.204285714
ALB	2017-01-01	postal and courier activities	2907.0	5.595714286000001
ALB	2017-01-01	accommodation	6381.0	6.2271428570000005
ALB	2017-01-01	food and beverage service activities	57424.0	7.115714286
ALB	2017-01-01	motion picture, video and television programme production, sound recording and music publishing activities	1286.0	6.04
ALB	2017-01-01	programming and broadcasting activities	1831.0	6.3985714289999995
ALB	2017-01-01	telecommunications	5003.0	6.311428571
ALB	2017-01-01	computer programming, consultancy and related activities	2528.0	5.735714286
ALB	2017-01-01	financial service activities, except insurance and pension funding	8531.0	5.797142857000001
ALB	2017-01-01	insurance, reinsurance and pension funding, except compulsory social security	1785.0	6.152857142999999
ALB	2017-01-01	activities auxiliary to financial service and insurance activities	669.0	6.235714286
ALB	2017-01-01	real estate activities	520.0	5.8071428570000005
ALB	2017-01-01	legal and accounting activities	4209.0	6.324285714
ALB	2017-01-01	architectural and engineering activities; technical testing and analysis	3652.0	6.3514285710000005
ALB	2017-01-01	scientific research and development	326.0	5.855714286
ALB	2017-01-01	advertising and market research	723.0	6.3185714289999995
ALB	2017-01-01	other professional, scientific and technical activities	2275.0	6.625714286
ALB	2017-01-01	veterinary activities	310.0	6.5228571429999995
ALB	2017-01-01	rental and leasing activities	489.0	7.345714286000001
ALB	2017-01-01	travel agency, tour operator, reservation service and related activities	1671.0	7.157142857
ALB	2017-01-01	security and investigation activities	7247.0	6.577142857
ALB	2017-01-01	services to buildings and landscape activities	5246.0	5.971428571000001
ALB	2017-01-01	office administrative, office support and other business support activities	19160.0	5.4
ALB	2017-01-01	public administration and defence; compulsory social security	64847.0	5.8542857139999995
ALB	2017-01-01	education	58116.0	4.8542857139999995
ALB	2017-01-01	human health activities	42559.0	5.887142857000001
ALB	2017-01-01	residential care activities	719.0	5.35
ALB	2017-01-01	social work activities without accommodation	2288.0	5.644285714
ALB	2017-01-01	creative, arts and entertainment activities	1798.0	5.105714286
ALB	2017-01-01	libraries, archives, museums and other cultural activities	755.0	5.6014285710000005
ALB	2017-01-01	gambling and betting activities	7413.0	6.6085714289999995
ALB	2017-01-01	sports activities and amusement and recreation activities	2234.0	5.721428571000001
ALB	2017-01-01	activities of membership organizations	3144.0	5.535714286
ALB	2017-01-01	repair of computers and personal and household goods	4745.0	6.691428571
ALB	2017-01-01	other personal service activities	11061.0	6.741428571
ALB	2017-01-01	activities of households as employers of domestic personnel	7942.0	4.8971428569999995
ALB	2017-01-01	activities of extraterritorial organizations and bodies	799.0	5.714285714
ALB	2018-01-01	crop and animal production, hunting and related service activities	451788.0	5.1457142860000005
ALB	2018-01-01	forestry and logging	1710.0	6.447142857
ALB	2018-01-01	fishing and aquaculture	4727.0	5.602857143
ALB	2018-01-01	extraction of crude petroleum and natural gas	2663.0	6.268571429
ALB	2018-01-01	mining of metal ores	5218.0	6.492857142999999
ALB	2018-01-01	other mining and quarrying	1511.0	6.655714286
ALB	2018-01-01	manufacture of food products	21196.0	6.884285714
ALB	2018-01-01	manufacture of beverages	2592.0	6.632857143
ALB	2018-01-01	manufacture of textiles	936.0	6.5685714289999995
ALB	2018-01-01	manufacture of wearing apparel	34190.0	6.438571429
ALB	2018-01-01	manufacture of leather and related products	27518.0	6.54
ALB	2018-01-01	manufacture of wood and of products of wood and cork, except furniture; manufacture of articles of straw and plaiting materials	2273.0	6.5571428570000005
ALB	2018-01-01	manufacture of paper and paper products	3735.0	6.61
ALB	2018-01-01	printing and reproduction of recorded media	1034.0	6.182857143
ALB	2018-01-01	manufacture of coke and refined petroleum products	921.0	5.9
ALB	2018-01-01	manufacture of chemicals and chemical products	385.0	6.902857142999999
ALB	2018-01-01	manufacture of pharmaceuticals, medicinal chemical and botanical products	370.0	5.947142857
ALB	2018-01-01	manufacture of rubber and plastics products	2335.0	5.51
ALB	2018-01-01	manufacture of other non-metallic mineral products	5572.0	6.73
ALB	2018-01-01	manufacture of basic metals	2810.0	6.795714286
ALB	2018-01-01	manufacture of fabricated metal products, except machinery and equipment	12460.0	6.3957142860000005
ALB	2018-01-01	manufacture of electrical equipment	509.0	6.598571429
ALB	2018-01-01	manufacture of motor vehicles, trailers and semi-trailers	396.0	6.0571428570000005
ALB	2018-01-01	manufacture of furniture	9689.0	6.824285714
ALB	2018-01-01	other manufacturing	329.0	5.87
ALB	2018-01-01	repair and installation of machinery and equipment	478.0	5.258571429
ALB	2018-01-01	electricity, gas, steam and air conditioning supply	8189.0	6.164285714
ALB	2018-01-01	water collection, treatment and supply	8080.0	6.092857143
ALB	2018-01-01	waste collection, treatment and disposal activities; materials recovery	728.0	5.887142857000001
ALB	2018-01-01	construction of buildings	55212.0	5.787142857
ALB	2018-01-01	civil engineering	5962.0	6.8071428570000005
ALB	2018-01-01	specialized construction activities	24823.0	5.411428571
ALB	2018-01-01	wholesale and retail trade and repair of motor vehicles and motorcycles	18595.0	6.805714286000001
ALB	2018-01-01	wholesale trade, except of motor vehicles and motorcycles	12428.0	6.701428571
ALB	2018-01-01	retail trade, except of motor vehicles and motorcycles	101887.0	6.635714286
ALB	2018-01-01	land transport and transport via pipelines	27648.0	6.63
ALB	2018-01-01	water transport	2026.0	6.248571429
ALB	2018-01-01	air transport	1986.0	5.892857143
ALB	2018-01-01	warehousing and support activities for transportation	7023.0	4.942857143
ALB	2018-01-01	postal and courier activities	2849.0	6.078571429
ALB	2018-01-01	accommodation	5532.0	6.405714286
ALB	2018-01-01	food and beverage service activities	63628.0	7.067142857
ALB	2018-01-01	publishing activities	793.0	6.028571428999999
ALB	2018-01-01	motion picture, video and television programme production, sound recording and music publishing activities	239.0	6.372857142999999
ALB	2018-01-01	programming and broadcasting activities	4043.0	5.961428571
ALB	2018-01-01	telecommunications	5468.0	6.4
ALB	2018-01-01	computer programming, consultancy and related activities	1954.0	6.222857143
ALB	2018-01-01	financial service activities, except insurance and pension funding	7508.0	5.7271428570000005
ALB	2018-01-01	insurance, reinsurance and pension funding, except compulsory social security	1725.0	6.011428571000001
ALB	2018-01-01	activities auxiliary to financial service and insurance activities	1489.0	7.088571429
ALB	2018-01-01	real estate activities	694.0	5.378571429
ALB	2018-01-01	legal and accounting activities	6997.0	5.9314285710000005
ALB	2018-01-01	activities of head offices; management consultancy activities	310.0	7.098571429
ALB	2018-01-01	architectural and engineering activities; technical testing and analysis	2725.0	6.33
ALB	2018-01-01	scientific research and development	494.0	5.728571429
ALB	2018-01-01	advertising and market research	741.0	5.297142857
ALB	2018-01-01	other professional, scientific and technical activities	1732.0	6.235714286
ALB	2018-01-01	veterinary activities	579.0	6.97
ALB	2018-01-01	rental and leasing activities	776.0	7.52
ALB	2018-01-01	employment activities	456.0	5.984285713999999
ALB	2018-01-01	travel agency, tour operator, reservation service and related activities	1569.0	6.845714286000001
ALB	2018-01-01	security and investigation activities	8093.0	6.721428571000001
ALB	2018-01-01	services to buildings and landscape activities	5461.0	6.032857142999999
ALB	2018-01-01	office administrative, office support and other business support activities	18811.0	5.582857142999999
ALB	2018-01-01	public administration and defence; compulsory social security	67430.0	5.801428571000001
ALB	2018-01-01	education	57048.0	4.754285714
ALB	2018-01-01	human health activities	40996.0	6.025714286
ALB	2018-01-01	residential care activities	624.0	5.885714286
ALB	2018-01-01	social work activities without accommodation	2451.0	5.3985714289999995
ALB	2018-01-01	creative, arts and entertainment activities	3133.0	5.254285714
ALB	2018-01-01	libraries, archives, museums and other cultural activities	1045.0	5.647142857
ALB	2018-01-01	gambling and betting activities	5974.0	7.011428571000001
ALB	2018-01-01	sports activities and amusement and recreation activities	3148.0	6.455714286
ALB	2018-01-01	activities of membership organizations	4777.0	5.791428571
ALB	2018-01-01	repair of computers and personal and household goods	4404.0	6.742857142999999
ALB	2018-01-01	other personal service activities	11593.0	6.978571429
ALB	2018-01-01	activities of households as employers of domestic personnel	7636.0	4.377142857
ALB	2018-01-01	activities of extraterritorial organizations and bodies	1478.0	5.531428571
ALB	2019-01-01	crop and animal production, hunting and related service activities	455853.0	5.257142857
ALB	2019-01-01	forestry and logging	1083.0	5.404285713999999
ALB	2019-01-01	fishing and aquaculture	3618.0	6.032857142999999
ALB	2019-01-01	extraction of crude petroleum and natural gas	1852.0	6.31
ALB	2019-01-01	mining of metal ores	4669.0	6.054285714
ALB	2019-01-01	other mining and quarrying	986.0	6.285714286
ALB	2019-01-01	manufacture of food products	18850.0	6.847142857000001
ALB	2019-01-01	manufacture of beverages	3000.0	6.5685714289999995
ALB	2019-01-01	manufacture of textiles	1748.0	6.577142857
ALB	2019-01-01	manufacture of wearing apparel	42319.0	6.302857143
ALB	2019-01-01	manufacture of leather and related products	30333.0	6.502857143
ALB	2019-01-01	manufacture of wood and of products of wood and cork, except furniture; manufacture of articles of straw and plaiting materials	1291.0	6.885714286
ALB	2019-01-01	manufacture of paper and paper products	2776.0	6.327142857
ALB	2019-01-01	printing and reproduction of recorded media	1106.0	7.087142857000001
ALB	2019-01-01	manufacture of coke and refined petroleum products	1051.0	6.71
ALB	2019-01-01	manufacture of chemicals and chemical products	970.0	6.567142857
ALB	2019-01-01	manufacture of rubber and plastics products	1113.0	6.912857142999999
ALB	2019-01-01	manufacture of other non-metallic mineral products	6478.0	6.251428571
ALB	2019-01-01	manufacture of basic metals	1632.0	6.378571429
ALB	2019-01-01	manufacture of fabricated metal products, except machinery and equipment	11965.0	6.491428571
ALB	2019-01-01	manufacture of electrical equipment	558.0	6.69
ALB	2019-01-01	manufacture of machinery and equipment n.e.c.	516.0	5.947142857
ALB	2019-01-01	manufacture of furniture	11841.0	6.6485714289999995
ALB	2019-01-01	other manufacturing	316.0	5.567142857
ALB	2019-01-01	electricity, gas, steam and air conditioning supply	9046.0	6.071428571
ALB	2019-01-01	water collection, treatment and supply	8965.0	6.074285714
ALB	2019-01-01	waste collection, treatment and disposal activities; materials recovery	1773.0	4.942857143
ALB	2019-01-01	construction of buildings	61748.0	6.111428571
ALB	2019-01-01	civil engineering	6408.0	6.537142857
ALB	2019-01-01	specialized construction activities	20911.0	5.775714286
ALB	2019-01-01	wholesale and retail trade and repair of motor vehicles and motorcycles	21118.0	6.572857142999999
ALB	2019-01-01	wholesale trade, except of motor vehicles and motorcycles	13636.0	6.93
ALB	2019-01-01	retail trade, except of motor vehicles and motorcycles	115196.0	6.722857143
ALB	2019-01-01	land transport and transport via pipelines	26435.0	6.822857142999999
ALB	2019-01-01	water transport	1016.0	7.3585714289999995
ALB	2019-01-01	air transport	1606.0	6.262857143
ALB	2019-01-01	warehousing and support activities for transportation	6683.0	6.171428571
ALB	2019-01-01	postal and courier activities	2474.0	5.914285714
ALB	2019-01-01	accommodation	7528.0	6.495714286
ALB	2019-01-01	food and beverage service activities	65634.0	7.144285714
ALB	2019-01-01	publishing activities	1427.0	5.877142857000001
ALB	2019-01-01	motion picture, video and television programme production, sound recording and music publishing activities	397.0	4.591428571000001
ALB	2019-01-01	programming and broadcasting activities	3737.0	5.8914285710000005
ALB	2019-01-01	telecommunications	5872.0	6.172857143
ALB	2019-01-01	computer programming, consultancy and related activities	2248.0	5.888571429
ALB	2019-01-01	financial service activities, except insurance and pension funding	10604.0	5.825714286
ALB	2019-01-01	insurance, reinsurance and pension funding, except compulsory social security	1520.0	5.745714286
ALB	2019-01-01	activities auxiliary to financial service and insurance activities	911.0	6.532857142999999
ALB	2019-01-01	real estate activities	992.0	6.452857142999999
ALB	2019-01-01	legal and accounting activities	8041.0	5.914285714
ALB	2019-01-01	activities of head offices; management consultancy activities	362.0	5.714285714
ALB	2019-01-01	architectural and engineering activities; technical testing and analysis	2718.0	5.988571428999999
ALB	2019-01-01	scientific research and development	384.0	4.635714286
ALB	2019-01-01	advertising and market research	1216.0	5.275714286
ALB	2019-01-01	other professional, scientific and technical activities	2358.0	5.1028571430000005
ALB	2019-01-01	veterinary activities	871.0	6.76
ALB	2019-01-01	rental and leasing activities	400.0	7.004285714
ALB	2019-01-01	travel agency, tour operator, reservation service and related activities	3285.0	6.958571429
ALB	2019-01-01	security and investigation activities	9594.0	6.6414285710000005
ALB	2019-01-01	services to buildings and landscape activities	6625.0	5.835714286
ALB	2019-01-01	office administrative, office support and other business support activities	18326.0	5.597142857000001
ALB	2019-01-01	public administration and defence; compulsory social security	69960.0	5.784285714
ALB	2019-01-01	education	59003.0	4.732857143
ALB	2019-01-01	human health activities	35068.0	6.014285714
ALB	2019-01-01	residential care activities	540.0	6.381428571
ALB	2019-01-01	social work activities without accommodation	1816.0	5.9428571429999995
ALB	2019-01-01	creative, arts and entertainment activities	4578.0	5.5571428570000005
ALB	2019-01-01	libraries, archives, museums and other cultural activities	749.0	5.775714286
ALB	2019-01-01	gambling and betting activities	896.0	6.738571428999999
ALB	2019-01-01	sports activities and amusement and recreation activities	2725.0	5.801428571000001
ALB	2019-01-01	activities of membership organizations	5702.0	5.905714286
ALB	2019-01-01	repair of computers and personal and household goods	4905.0	6.3914285710000005
ALB	2019-01-01	other personal service activities	12571.0	7.09
ALB	2019-01-01	activities of households as employers of domestic personnel	6636.0	4.697142857
ALB	2019-01-01	activities of extraterritorial organizations and bodies	728.0	5.714285714
ARM	2011-01-01	crop and animal production, hunting and related service activities	454035.0	2.991428571
ARM	2011-01-01	forestry and logging	2661.0	5.675714286
ARM	2011-01-01	fishing and aquaculture	694.0	6.158571428999999
ARM	2011-01-01	mining of metal ores	2765.0	6.321428571
ARM	2011-01-01	other mining and quarrying	10007.0	6.058571429
ARM	2011-01-01	mining support service activities	2583.0	5.958571429
ARM	2011-01-01	manufacture of food products	25472.0	7.038571429
ARM	2011-01-01	manufacture of beverages	6847.0	6.908571428999999
ARM	2011-01-01	manufacture of tobacco products	2284.0	7.387142857000001
ARM	2011-01-01	manufacture of wearing apparel	5916.0	6.5228571429999995
ARM	2011-01-01	manufacture of leather and related products	1974.0	7.12
ARM	2011-01-01	manufacture of wood and of products of wood and cork, except furniture; manufacture of articles of straw and plaiting materials	2788.0	5.7328571429999995
ARM	2011-01-01	printing and reproduction of recorded media	731.0	6.052857143
ARM	2011-01-01	manufacture of chemicals and chemical products	5741.0	6.1414285710000005
ARM	2011-01-01	manufacture of other non-metallic mineral products	5386.0	7.037142857
ARM	2011-01-01	manufacture of fabricated metal products, except machinery and equipment	5405.0	6.287142857
ARM	2011-01-01	manufacture of electrical equipment	934.0	4.882857143
ARM	2011-01-01	manufacture of machinery and equipment n.e.c.	1007.0	5.714285714
ARM	2011-01-01	manufacture of furniture	7838.0	6.704285714
ARM	2011-01-01	other manufacturing	1867.0	6.224285714
ARM	2011-01-01	repair and installation of machinery and equipment	1370.0	4.547142857
ARM	2011-01-01	electricity, gas, steam and air conditioning supply	25667.0	6.291428571
ARM	2011-01-01	water collection, treatment and supply	7034.0	5.034285714
ARM	2011-01-01	sewerage	680.0	6.135714286
ARM	2011-01-01	waste collection, treatment and disposal activities; materials recovery	548.0	5.71
ARM	2011-01-01	construction of buildings	42717.0	6.518571429
ARM	2011-01-01	civil engineering	14312.0	6.237142857
ARM	2011-01-01	specialized construction activities	10322.0	6.26
ARM	2011-01-01	wholesale and retail trade and repair of motor vehicles and motorcycles	5713.0	6.464285714
ARM	2011-01-01	wholesale trade, except of motor vehicles and motorcycles	8825.0	7.418571429
ARM	2011-01-01	retail trade, except of motor vehicles and motorcycles	96526.0	7.375714286
ARM	2011-01-01	land transport and transport via pipelines	37487.0	8.005714286
ARM	2011-01-01	air transport	4229.0	6.827142857
ARM	2011-01-01	warehousing and support activities for transportation	1709.0	7.594285714
ARM	2011-01-01	postal and courier activities	4944.0	5.985714286
ARM	2011-01-01	accommodation	1966.0	6.547142857000001
ARM	2011-01-01	food and beverage service activities	10879.0	6.961428571
ARM	2011-01-01	motion picture, video and television programme production, sound recording and music publishing activities	1296.0	7.458571429
ARM	2011-01-01	programming and broadcasting activities	3647.0	6.321428571
ARM	2011-01-01	telecommunications	7097.0	6.432857143
ARM	2011-01-01	computer programming, consultancy and related activities	2488.0	6.031428571
ARM	2011-01-01	information service activities	1675.0	6.364285714
ARM	2011-01-01	financial service activities, except insurance and pension funding	5898.0	6.34
ARM	2011-01-01	insurance, reinsurance and pension funding, except compulsory social security	1352.0	6.025714286
ARM	2011-01-01	activities auxiliary to financial service and insurance activities	1730.0	5.99
ARM	2011-01-01	real estate activities	1942.0	6.425714286
ARM	2011-01-01	legal and accounting activities	7585.0	5.927142857000001
ARM	2011-01-01	architectural and engineering activities; technical testing and analysis	2653.0	6.441428571
ARM	2011-01-01	scientific research and development	3822.0	5.538571429
ARM	2011-01-01	advertising and market research	3146.0	6.697142857
ARM	2011-01-01	other professional, scientific and technical activities	1526.0	7.361428571
ARM	2011-01-01	veterinary activities	983.0	6.461428571
ARM	2011-01-01	employment activities	876.0	7.034285714
ARM	2011-01-01	travel agency, tour operator, reservation service and related activities	1843.0	6.78
ARM	2011-01-01	security and investigation activities	4578.0	7.997142857
ARM	2011-01-01	services to buildings and landscape activities	1927.0	6.947142857
ARM	2011-01-01	office administrative, office support and other business support activities	825.0	6.302857143
ARM	2011-01-01	public administration and defence; compulsory social security	77111.0	6.4428571429999995
ARM	2011-01-01	education	111432.0	4.914285714
ARM	2011-01-01	human health activities	47931.0	5.68
ARM	2011-01-01	residential care activities	4383.0	5.92
ARM	2011-01-01	social work activities without accommodation	1824.0	6.4314285710000005
ARM	2011-01-01	creative, arts and entertainment activities	5231.0	5.698571428999999
ARM	2011-01-01	libraries, archives, museums and other cultural activities	7984.0	5.45
ARM	2011-01-01	sports activities and amusement and recreation activities	6319.0	7.2257142860000005
ARM	2011-01-01	activities of membership organizations	3217.0	6.488571428999999
ARM	2011-01-01	repair of computers and personal and household goods	1543.0	6.51
ARM	2011-01-01	other personal service activities	18387.0	5.367142857
ARM	2011-01-01	activities of households as employers of domestic personnel	2815.0	7.675714286
ARM	2011-01-01	activities of extraterritorial organizations and bodies	2188.0	6.478571429
ARM	2012-01-01	crop and animal production, hunting and related service activities	433804.0	3.218571429
ARM	2012-01-01	forestry and logging	2496.0	7.342857143
ARM	2012-01-01	fishing and aquaculture	858.0	6.458571429
ARM	2012-01-01	mining of metal ores	1490.0	6.715714286
ARM	2012-01-01	other mining and quarrying	8388.0	6.261428571000001
ARM	2012-01-01	manufacture of food products	24933.0	6.862857142999999
ARM	2012-01-01	manufacture of beverages	8428.0	6.695714286
ARM	2012-01-01	manufacture of tobacco products	2920.0	6.042857142999999
ARM	2012-01-01	manufacture of textiles	1466.0	6.484285713999999
ARM	2012-01-01	manufacture of wearing apparel	5880.0	5.745714286
ARM	2012-01-01	manufacture of leather and related products	3073.0	7.058571429
ARM	2012-01-01	manufacture of wood and of products of wood and cork, except furniture; manufacture of articles of straw and plaiting materials	2736.0	5.861428571
ARM	2012-01-01	printing and reproduction of recorded media	1406.0	6.304285714
ARM	2012-01-01	manufacture of chemicals and chemical products	4497.0	4.98
ARM	2012-01-01	manufacture of rubber and plastics products	2498.0	7.152857142999999
ARM	2012-01-01	manufacture of other non-metallic mineral products	6649.0	6.69
ARM	2012-01-01	manufacture of fabricated metal products, except machinery and equipment	5210.0	6.268571429
ARM	2012-01-01	manufacture of electrical equipment	1686.0	5.98
ARM	2012-01-01	manufacture of machinery and equipment n.e.c.	4012.0	6.311428571
ARM	2012-01-01	manufacture of furniture	8893.0	7.59
ARM	2012-01-01	other manufacturing	3537.0	6.214285714
ARM	2012-01-01	repair and installation of machinery and equipment	3772.0	5.404285713999999
ARM	2012-01-01	electricity, gas, steam and air conditioning supply	26899.0	6.132857143
ARM	2012-01-01	water collection, treatment and supply	6254.0	6.404285713999999
ARM	2012-01-01	sewerage	625.0	6.315714286
ARM	2012-01-01	waste collection, treatment and disposal activities; materials recovery	884.0	6.738571428999999
ARM	2012-01-01	construction of buildings	37738.0	6.637142857000001
ARM	2012-01-01	civil engineering	17261.0	6.05
ARM	2012-01-01	specialized construction activities	14153.0	6.815714286
ARM	2012-01-01	wholesale and retail trade and repair of motor vehicles and motorcycles	8168.0	6.14
ARM	2012-01-01	wholesale trade, except of motor vehicles and motorcycles	7612.0	7.098571429
ARM	2012-01-01	retail trade, except of motor vehicles and motorcycles	97894.0	7.335714286
ARM	2012-01-01	land transport and transport via pipelines	38429.0	8.305714286
ARM	2012-01-01	air transport	5690.0	6.621428571
ARM	2012-01-01	warehousing and support activities for transportation	1631.0	5.542857142999999
ARM	2012-01-01	postal and courier activities	5835.0	5.521428571
ARM	2012-01-01	accommodation	1602.0	7.47
ARM	2012-01-01	food and beverage service activities	14657.0	7.3985714289999995
ARM	2012-01-01	publishing activities	2065.0	6.637142857000001
ARM	2012-01-01	motion picture, video and television programme production, sound recording and music publishing activities	2146.0	5.114285714
ARM	2012-01-01	programming and broadcasting activities	2807.0	6.684285714
ARM	2012-01-01	telecommunications	9489.0	6.471428571000001
ARM	2012-01-01	computer programming, consultancy and related activities	4432.0	6.87
ARM	2012-01-01	information service activities	1372.0	6.27
ARM	2012-01-01	financial service activities, except insurance and pension funding	7275.0	6.12
ARM	2012-01-01	insurance, reinsurance and pension funding, except compulsory social security	490.0	5.734285713999999
ARM	2012-01-01	activities auxiliary to financial service and insurance activities	2317.0	6.21
ARM	2012-01-01	real estate activities	2195.0	6.861428571
ARM	2012-01-01	legal and accounting activities	3529.0	6.23
ARM	2012-01-01	architectural and engineering activities; technical testing and analysis	1760.0	5.674285714
ARM	2012-01-01	scientific research and development	1967.0	6.961428571
ARM	2012-01-01	advertising and market research	1454.0	5.202857143
ARM	2012-01-01	other professional, scientific and technical activities	2438.0	5.964285714
ARM	2012-01-01	veterinary activities	878.0	4.288571429
ARM	2012-01-01	travel agency, tour operator, reservation service and related activities	1802.0	5.857142857
ARM	2012-01-01	security and investigation activities	4684.0	7.287142857
ARM	2012-01-01	services to buildings and landscape activities	2744.0	5.755714286
ARM	2012-01-01	public administration and defence; compulsory social security	77997.0	6.28
ARM	2012-01-01	education	106055.0	4.934285714
ARM	2012-01-01	human health activities	49315.0	5.8957142860000005
ARM	2012-01-01	residential care activities	4582.0	6.005714286
ARM	2012-01-01	social work activities without accommodation	814.0	6.048571429
ARM	2012-01-01	creative, arts and entertainment activities	4457.0	4.624285714
ARM	2012-01-01	libraries, archives, museums and other cultural activities	10164.0	4.914285714
ARM	2012-01-01	gambling and betting activities	2382.0	8.135714286
ARM	2012-01-01	sports activities and amusement and recreation activities	6524.0	6.254285714
ARM	2012-01-01	activities of membership organizations	2292.0	6.488571428999999
ARM	2012-01-01	repair of computers and personal and household goods	1394.0	6.277142857
ARM	2012-01-01	other personal service activities	18066.0	6.298571429
ARM	2012-01-01	activities of households as employers of domestic personnel	2269.0	5.98
ARM	2012-01-01	activities of extraterritorial organizations and bodies	4382.0	6.328571429
ARM	2013-01-01	crop and animal production, hunting and related service activities	418210.0	3.044285714
ARM	2013-01-01	forestry and logging	3013.0	5.971428571000001
ARM	2013-01-01	fishing and aquaculture	900.0	6.978571429
ARM	2013-01-01	mining of metal ores	713.0	6.315714286
ARM	2013-01-01	other mining and quarrying	7270.0	6.4757142860000005
ARM	2013-01-01	mining support service activities	1394.0	6.831428571
ARM	2013-01-01	manufacture of food products	26043.0	7.042857142999999
ARM	2013-01-01	manufacture of beverages	7899.0	5.948571428999999
ARM	2013-01-01	manufacture of tobacco products	3177.0	6.41
ARM	2013-01-01	manufacture of wearing apparel	5610.0	6.25
ARM	2013-01-01	manufacture of leather and related products	4008.0	6.202857142999999
ARM	2013-01-01	manufacture of wood and of products of wood and cork, except furniture; manufacture of articles of straw and plaiting materials	1779.0	6.664285714
ARM	2013-01-01	manufacture of paper and paper products	1444.0	7.334285714
ARM	2013-01-01	printing and reproduction of recorded media	1773.0	7.462857143
ARM	2013-01-01	manufacture of chemicals and chemical products	2175.0	5.995714286
ARM	2013-01-01	manufacture of rubber and plastics products	1539.0	5.198571428999999
ARM	2013-01-01	manufacture of other non-metallic mineral products	13963.0	6.0571428570000005
ARM	2013-01-01	manufacture of basic metals	1276.0	6.987142857
ARM	2013-01-01	manufacture of fabricated metal products, except machinery and equipment	7364.0	6.575714286
ARM	2013-01-01	manufacture of electrical equipment	721.0	6.0228571429999995
ARM	2013-01-01	manufacture of furniture	7945.0	7.381428571
ARM	2013-01-01	other manufacturing	4025.0	6.6928571429999995
ARM	2013-01-01	repair and installation of machinery and equipment	4166.0	6.668571429
ARM	2013-01-01	electricity, gas, steam and air conditioning supply	19592.0	6.092857143
ARM	2013-01-01	water collection, treatment and supply	4013.0	6.404285713999999
ARM	2013-01-01	waste collection, treatment and disposal activities; materials recovery	2079.0	4.731428571
ARM	2013-01-01	construction of buildings	33618.0	6.705714286
ARM	2013-01-01	civil engineering	15974.0	7.004285714
ARM	2013-01-01	specialized construction activities	16292.0	7.05
ARM	2013-01-01	wholesale and retail trade and repair of motor vehicles and motorcycles	5058.0	7.297142857000001
ARM	2013-01-01	wholesale trade, except of motor vehicles and motorcycles	9619.0	7.118571429
ARM	2013-01-01	retail trade, except of motor vehicles and motorcycles	100404.0	7.404285713999999
ARM	2013-01-01	land transport and transport via pipelines	42387.0	8.528571429
ARM	2013-01-01	air transport	3329.0	6.621428571
ARM	2013-01-01	warehousing and support activities for transportation	2126.0	6.888571429
ARM	2013-01-01	postal and courier activities	3364.0	5.502857143
ARM	2013-01-01	accommodation	3746.0	7.114285714
ARM	2013-01-01	food and beverage service activities	16264.0	7.27
ARM	2013-01-01	publishing activities	1528.0	5.811428571
ARM	2013-01-01	programming and broadcasting activities	2520.0	6.027142857
ARM	2013-01-01	telecommunications	9844.0	6.575714286
ARM	2013-01-01	computer programming, consultancy and related activities	5372.0	6.032857142999999
ARM	2013-01-01	information service activities	1418.0	5.678571429
ARM	2013-01-01	financial service activities, except insurance and pension funding	11173.0	6.005714286
ARM	2013-01-01	insurance, reinsurance and pension funding, except compulsory social security	1661.0	5.94
ARM	2013-01-01	activities auxiliary to financial service and insurance activities	3483.0	7.262857143
ARM	2013-01-01	real estate activities	2404.0	5.405714286
ARM	2013-01-01	legal and accounting activities	5609.0	6.301428571000001
ARM	2013-01-01	architectural and engineering activities; technical testing and analysis	1626.0	5.6
ARM	2013-01-01	scientific research and development	2820.0	5.347142857
ARM	2013-01-01	advertising and market research	1261.0	6.372857142999999
ARM	2013-01-01	other professional, scientific and technical activities	3120.0	5.044285714
ARM	2013-01-01	travel agency, tour operator, reservation service and related activities	1892.0	6.438571429
ARM	2013-01-01	security and investigation activities	4229.0	6.57
ARM	2013-01-01	services to buildings and landscape activities	3259.0	5.3914285710000005
ARM	2013-01-01	public administration and defence; compulsory social security	83254.0	6.348571429
ARM	2013-01-01	education	105521.0	4.98
ARM	2013-01-01	human health activities	44291.0	5.6042857139999995
ARM	2013-01-01	residential care activities	3933.0	5.612857142999999
ARM	2013-01-01	social work activities without accommodation	886.0	6.132857143
ARM	2013-01-01	creative, arts and entertainment activities	4475.0	5.678571429
ARM	2013-01-01	libraries, archives, museums and other cultural activities	8517.0	5.44
ARM	2013-01-01	gambling and betting activities	3023.0	6.507142857000001
ARM	2013-01-01	sports activities and amusement and recreation activities	5914.0	7.048571429
ARM	2013-01-01	activities of membership organizations	1850.0	5.014285714
ARM	2013-01-01	repair of computers and personal and household goods	3026.0	4.865714286
ARM	2013-01-01	other personal service activities	20543.0	6.107142857
ARM	2013-01-01	activities of households as employers of domestic personnel	3391.0	6.265714286000001
ARM	2013-01-01	activities of extraterritorial organizations and bodies	3394.0	5.367142857
ARM	2014-01-01	crop and animal production, hunting and related service activities	424590.0	3.4014285710000003
ARM	2014-01-01	forestry and logging	2908.0	5.775714286
ARM	2014-01-01	fishing and aquaculture	3130.0	4.56
ARM	2014-01-01	mining of metal ores	2169.0	7.542857142999999
ARM	2014-01-01	other mining and quarrying	13565.0	6.414285714
ARM	2014-01-01	mining support service activities	2562.0	6.228571429
ARM	2014-01-01	manufacture of food products	23901.0	6.845714286000001
ARM	2014-01-01	manufacture of beverages	5970.0	6.245714286
ARM	2014-01-01	manufacture of tobacco products	1967.0	6.542857142999999
ARM	2014-01-01	manufacture of textiles	1278.0	7.037142857
ARM	2014-01-01	manufacture of wearing apparel	7020.0	6.135714286
ARM	2014-01-01	manufacture of leather and related products	2243.0	6.6085714289999995
ARM	2014-01-01	manufacture of wood and of products of wood and cork, except furniture; manufacture of articles of straw and plaiting materials	2326.0	4.967142857
ARM	2014-01-01	manufacture of chemicals and chemical products	1508.0	5.678571429
ARM	2014-01-01	manufacture of other non-metallic mineral products	3181.0	6.265714286000001
ARM	2014-01-01	manufacture of fabricated metal products, except machinery and equipment	3142.0	6.155714286
ARM	2014-01-01	manufacture of machinery and equipment n.e.c.	2336.0	6.364285714
ARM	2014-01-01	manufacture of furniture	5897.0	7.39
ARM	2014-01-01	other manufacturing	4725.0	7.082857142999999
ARM	2014-01-01	repair and installation of machinery and equipment	4329.0	7.208571429
ARM	2014-01-01	electricity, gas, steam and air conditioning supply	27758.0	6.204285714
ARM	2014-01-01	water collection, treatment and supply	7849.0	6.087142857000001
ARM	2014-01-01	waste collection, treatment and disposal activities; materials recovery	673.0	6.291428571
ARM	2014-01-01	construction of buildings	25301.0	5.861428571
ARM	2014-01-01	civil engineering	27787.0	6.248571429
ARM	2014-01-01	specialized construction activities	16243.0	6.498571429
ARM	2014-01-01	wholesale and retail trade and repair of motor vehicles and motorcycles	10183.0	6.897142857
ARM	2014-01-01	wholesale trade, except of motor vehicles and motorcycles	7746.0	7.28
ARM	2014-01-01	retail trade, except of motor vehicles and motorcycles	103777.0	7.221428571000001
ARM	2014-01-01	land transport and transport via pipelines	35992.0	7.877142857000001
ARM	2014-01-01	air transport	3691.0	6.798571429
ARM	2014-01-01	warehousing and support activities for transportation	601.0	5.67
ARM	2014-01-01	postal and courier activities	2710.0	6.245714286
ARM	2014-01-01	accommodation	2312.0	7.352857143
ARM	2014-01-01	food and beverage service activities	16965.0	7.402857142999999
ARM	2014-01-01	publishing activities	4181.0	6.241428571
ARM	2014-01-01	motion picture, video and television programme production, sound recording and music publishing activities	1550.0	7.2671428570000005
ARM	2014-01-01	programming and broadcasting activities	2374.0	5.744285714
ARM	2014-01-01	telecommunications	7893.0	6.24
ARM	2014-01-01	computer programming, consultancy and related activities	5573.0	5.944285713999999
ARM	2014-01-01	information service activities	660.0	5.967142857000001
ARM	2014-01-01	financial service activities, except insurance and pension funding	12128.0	5.597142857000001
ARM	2014-01-01	insurance, reinsurance and pension funding, except compulsory social security	1188.0	5.914285714
ARM	2014-01-01	activities auxiliary to financial service and insurance activities	1683.0	5.321428571
ARM	2014-01-01	real estate activities	1578.0	5.284285714
ARM	2014-01-01	legal and accounting activities	4987.0	5.997142857
ARM	2014-01-01	scientific research and development	3321.0	5.561428571
ARM	2014-01-01	advertising and market research	1580.0	4.337142857
ARM	2014-01-01	other professional, scientific and technical activities	3380.0	5.201428571
ARM	2014-01-01	travel agency, tour operator, reservation service and related activities	1180.0	5.775714286
ARM	2014-01-01	security and investigation activities	4350.0	6.798571429
ARM	2014-01-01	services to buildings and landscape activities	4470.0	6.114285714
ARM	2014-01-01	public administration and defence; compulsory social security	87017.0	6.2257142860000005
ARM	2014-01-01	education	113878.0	4.768571429
ARM	2014-01-01	human health activities	43975.0	5.79
ARM	2014-01-01	residential care activities	4687.0	5.782857142999999
ARM	2014-01-01	creative, arts and entertainment activities	3680.0	4.73
ARM	2014-01-01	libraries, archives, museums and other cultural activities	4819.0	6.177142857000001
ARM	2014-01-01	gambling and betting activities	2162.0	8.101428571
ARM	2014-01-01	sports activities and amusement and recreation activities	7414.0	7.3985714289999995
ARM	2014-01-01	activities of membership organizations	1373.0	5.261428571000001
ARM	2014-01-01	repair of computers and personal and household goods	3162.0	4.355714286
ARM	2014-01-01	other personal service activities	20783.0	5.784285714
ARM	2014-01-01	activities of households as employers of domestic personnel	6082.0	4.6814285710000005
ARM	2014-01-01	activities of extraterritorial organizations and bodies	2278.0	6.538571429
ARM	2015-01-01	crop and animal production, hunting and related service activities	413360.0	3.455714286
ARM	2015-01-01	forestry and logging	3209.0	6.33
ARM	2015-01-01	fishing and aquaculture	1631.0	7.9
ARM	2015-01-01	mining of metal ores	742.0	5.8542857139999995
ARM	2015-01-01	other mining and quarrying	11221.0	7.124285714
ARM	2015-01-01	mining support service activities	3511.0	6.124285714
ARM	2015-01-01	manufacture of food products	32282.0	6.812857143
ARM	2015-01-01	manufacture of beverages	8730.0	6.092857143
ARM	2015-01-01	manufacture of tobacco products	3511.0	6.751428571
ARM	2015-01-01	manufacture of textiles	2288.0	4.64
ARM	2015-01-01	manufacture of wearing apparel	7578.0	6.008571429
ARM	2015-01-01	manufacture of leather and related products	1518.0	5.552857143
ARM	2015-01-01	manufacture of wood and of products of wood and cork, except furniture; manufacture of articles of straw and plaiting materials	1818.0	6.6414285710000005
ARM	2015-01-01	printing and reproduction of recorded media	961.0	5.997142857
ARM	2015-01-01	manufacture of chemicals and chemical products	2469.0	5.934285714
ARM	2015-01-01	manufacture of rubber and plastics products	1294.0	6.162857142999999
ARM	2015-01-01	manufacture of other non-metallic mineral products	3093.0	5.615714286
ARM	2015-01-01	manufacture of fabricated metal products, except machinery and equipment	6103.0	5.714285714
ARM	2015-01-01	manufacture of electrical equipment	896.0	6.647142857
ARM	2015-01-01	manufacture of furniture	5864.0	6.848571429
ARM	2015-01-01	other manufacturing	4228.0	6.05
ARM	2015-01-01	repair and installation of machinery and equipment	3452.0	6.651428571
ARM	2015-01-01	electricity, gas, steam and air conditioning supply	23375.0	6.018571429
ARM	2015-01-01	water collection, treatment and supply	4797.0	5.914285714
ARM	2015-01-01	construction of buildings	31329.0	5.894285714
ARM	2015-01-01	civil engineering	23614.0	5.94
ARM	2015-01-01	specialized construction activities	15410.0	6.224285714
ARM	2015-01-01	wholesale and retail trade and repair of motor vehicles and motorcycles	10055.0	6.474285714
ARM	2015-01-01	wholesale trade, except of motor vehicles and motorcycles	6463.0	6.53
ARM	2015-01-01	retail trade, except of motor vehicles and motorcycles	100804.0	6.715714286
ARM	2015-01-01	land transport and transport via pipelines	42505.0	7.452857142999999
ARM	2015-01-01	air transport	3023.0	5.451428571
ARM	2015-01-01	warehousing and support activities for transportation	1053.0	7.007142857000001
ARM	2015-01-01	postal and courier activities	3871.0	6.114285714
ARM	2015-01-01	accommodation	4042.0	6.525714286
ARM	2015-01-01	food and beverage service activities	18216.0	7.6414285710000005
ARM	2015-01-01	publishing activities	1421.0	5.387142857000001
ARM	2015-01-01	motion picture, video and television programme production, sound recording and music publishing activities	1481.0	6.1485714289999995
ARM	2015-01-01	programming and broadcasting activities	1439.0	6.432857143
ARM	2015-01-01	telecommunications	7148.0	6.245714286
ARM	2015-01-01	computer programming, consultancy and related activities	4446.0	6.675714286
ARM	2015-01-01	information service activities	1630.0	5.958571429
ARM	2015-01-01	financial service activities, except insurance and pension funding	10178.0	6.111428571
ARM	2015-01-01	activities auxiliary to financial service and insurance activities	2066.0	6.02
ARM	2015-01-01	real estate activities	1492.0	6.238571428999999
ARM	2015-01-01	legal and accounting activities	3666.0	6.178571429
ARM	2015-01-01	architectural and engineering activities; technical testing and analysis	974.0	4.8585714289999995
ARM	2015-01-01	scientific research and development	3556.0	6.234285713999999
ARM	2015-01-01	other professional, scientific and technical activities	3273.0	5.638571429
ARM	2015-01-01	travel agency, tour operator, reservation service and related activities	1541.0	6.862857142999999
ARM	2015-01-01	security and investigation activities	5580.0	6.574285714
ARM	2015-01-01	services to buildings and landscape activities	2240.0	5.7728571429999995
ARM	2015-01-01	public administration and defence; compulsory social security	84027.0	6.217142857000001
ARM	2015-01-01	education	98492.0	4.591428571000001
ARM	2015-01-01	human health activities	50062.0	5.914285714
ARM	2015-01-01	residential care activities	3341.0	5.884285714
ARM	2015-01-01	creative, arts and entertainment activities	7111.0	5.045714286
ARM	2015-01-01	libraries, archives, museums and other cultural activities	5335.0	5.584285714
ARM	2015-01-01	gambling and betting activities	895.0	6.548571429
ARM	2015-01-01	sports activities and amusement and recreation activities	6469.0	5.945714286
ARM	2015-01-01	activities of membership organizations	2782.0	4.918571429
ARM	2015-01-01	repair of computers and personal and household goods	2538.0	5.914285714
ARM	2015-01-01	other personal service activities	21182.0	5.29
ARM	2015-01-01	activities of households as employers of domestic personnel	2405.0	6.735714286
ARM	2015-01-01	activities of extraterritorial organizations and bodies	2285.0	5.748571429
ARM	2016-01-01	crop and animal production, hunting and related service activities	411584.0	3.3614285710000003
ARM	2016-01-01	forestry and logging	4347.0	5.302857143
ARM	2016-01-01	mining of metal ores	1163.0	6.444285713999999
ARM	2016-01-01	other mining and quarrying	12530.0	7.495714286
ARM	2016-01-01	mining support service activities	2348.0	6.461428571
ARM	2016-01-01	manufacture of food products	36988.0	6.88
ARM	2016-01-01	manufacture of beverages	8378.0	6.53
ARM	2016-01-01	manufacture of tobacco products	5424.0	6.677142857000001
ARM	2016-01-01	manufacture of textiles	1425.0	4.6457142860000005
ARM	2016-01-01	manufacture of wearing apparel	7296.0	6.331428571
ARM	2016-01-01	manufacture of leather and related products	3288.0	5.682857143
ARM	2016-01-01	manufacture of wood and of products of wood and cork, except furniture; manufacture of articles of straw and plaiting materials	1840.0	5.518571429
ARM	2016-01-01	printing and reproduction of recorded media	763.0	7.825714286
ARM	2016-01-01	manufacture of chemicals and chemical products	2859.0	6.552857143
ARM	2016-01-01	manufacture of other non-metallic mineral products	4958.0	6.002857143
ARM	2016-01-01	manufacture of basic metals	1215.0	5.6042857139999995
ARM	2016-01-01	manufacture of fabricated metal products, except machinery and equipment	2053.0	5.76
ARM	2016-01-01	manufacture of furniture	7330.0	6.498571429
ARM	2016-01-01	other manufacturing	4264.0	6.74
ARM	2016-01-01	repair and installation of machinery and equipment	5670.0	6.551428571000001
ARM	2016-01-01	electricity, gas, steam and air conditioning supply	24149.0	6.072857142999999
ARM	2016-01-01	water collection, treatment and supply	4940.0	5.98
ARM	2016-01-01	waste collection, treatment and disposal activities; materials recovery	1464.0	7.3071428570000005
ARM	2016-01-01	construction of buildings	32710.0	5.624285714
ARM	2016-01-01	civil engineering	17020.0	6.125714286
ARM	2016-01-01	specialized construction activities	15159.0	6.551428571000001
ARM	2016-01-01	wholesale and retail trade and repair of motor vehicles and motorcycles	9269.0	7.178571429
ARM	2016-01-01	wholesale trade, except of motor vehicles and motorcycles	3391.0	7.218571429
ARM	2016-01-01	retail trade, except of motor vehicles and motorcycles	109624.0	7.044285714
ARM	2016-01-01	land transport and transport via pipelines	37673.0	7.467142857000001
ARM	2016-01-01	air transport	3580.0	6.941428571
ARM	2016-01-01	warehousing and support activities for transportation	1196.0	6.59
ARM	2016-01-01	postal and courier activities	3612.0	5.414285714
ARM	2016-01-01	accommodation	3154.0	5.855714286
ARM	2016-01-01	food and beverage service activities	19572.0	7.425714286
ARM	2016-01-01	publishing activities	1652.0	6.302857143
ARM	2016-01-01	programming and broadcasting activities	1697.0	6.962857143
ARM	2016-01-01	telecommunications	6742.0	5.825714286
ARM	2016-01-01	computer programming, consultancy and related activities	7348.0	6.037142857
ARM	2016-01-01	financial service activities, except insurance and pension funding	11106.0	6.044285714
ARM	2016-01-01	insurance, reinsurance and pension funding, except compulsory social security	1966.0	5.3585714289999995
ARM	2016-01-01	activities auxiliary to financial service and insurance activities	2114.0	5.1
ARM	2016-01-01	real estate activities	1163.0	6.342857143
ARM	2016-01-01	legal and accounting activities	3919.0	6.3
ARM	2016-01-01	scientific research and development	2115.0	5.8071428570000005
ARM	2016-01-01	advertising and market research	1201.0	5.877142857000001
ARM	2016-01-01	other professional, scientific and technical activities	3070.0	4.948571428999999
ARM	2016-01-01	travel agency, tour operator, reservation service and related activities	1355.0	7.1414285710000005
ARM	2016-01-01	security and investigation activities	6219.0	6.378571429
ARM	2016-01-01	services to buildings and landscape activities	1571.0	6.2742857139999995
ARM	2016-01-01	public administration and defence; compulsory social security	89201.0	6.542857142999999
ARM	2016-01-01	education	98797.0	4.747142857
ARM	2016-01-01	human health activities	51319.0	6.018571429
ARM	2016-01-01	residential care activities	3072.0	5.885714286
ARM	2016-01-01	creative, arts and entertainment activities	6832.0	5.037142857
ARM	2016-01-01	libraries, archives, museums and other cultural activities	5945.0	5.668571429
ARM	2016-01-01	sports activities and amusement and recreation activities	5424.0	6.288571429
ARM	2016-01-01	activities of membership organizations	2655.0	5.984285713999999
ARM	2016-01-01	repair of computers and personal and household goods	4328.0	5.622857142999999
ARM	2016-01-01	other personal service activities	20806.0	5.368571429
ARM	2016-01-01	activities of households as employers of domestic personnel	1937.0	5.887142857000001
ARM	2016-01-01	activities of extraterritorial organizations and bodies	3033.0	6.542857142999999
ARM	2017-01-01	crop and animal production, hunting and related service activities	408793.0	3.662857143
ARM	2017-01-01	forestry and logging	5062.0	5.454285714
ARM	2017-01-01	fishing and aquaculture	2267.0	3.794285714
ARM	2017-01-01	mining of metal ores	1650.0	6.03
ARM	2017-01-01	other mining and quarrying	11056.0	6.218571429
ARM	2017-01-01	mining support service activities	4110.0	5.835714286
ARM	2017-01-01	manufacture of food products	30096.0	6.75
ARM	2017-01-01	manufacture of beverages	10052.0	6.188571429
ARM	2017-01-01	manufacture of tobacco products	6670.0	6.995714286
ARM	2017-01-01	manufacture of textiles	1183.0	5.855714286
ARM	2017-01-01	manufacture of wearing apparel	7882.0	6.617142857
ARM	2017-01-01	manufacture of leather and related products	1368.0	6.152857142999999
ARM	2017-01-01	manufacture of wood and of products of wood and cork, except furniture; manufacture of articles of straw and plaiting materials	1408.0	6.637142857000001
ARM	2017-01-01	manufacture of paper and paper products	965.0	6.238571428999999
ARM	2017-01-01	printing and reproduction of recorded media	783.0	8.014285714
ARM	2017-01-01	manufacture of chemicals and chemical products	604.0	7.077142857
ARM	2017-01-01	manufacture of pharmaceuticals, medicinal chemical and botanical products	2469.0	6.357142857
ARM	2017-01-01	manufacture of rubber and plastics products	1092.0	6.995714286
ARM	2017-01-01	manufacture of other non-metallic mineral products	1510.0	5.26
ARM	2017-01-01	manufacture of basic metals	521.0	6.417142857000001
ARM	2017-01-01	manufacture of fabricated metal products, except machinery and equipment	4638.0	6.537142857
ARM	2017-01-01	manufacture of electrical equipment	636.0	6.9771428570000005
ARM	2017-01-01	manufacture of furniture	7519.0	7.132857143
ARM	2017-01-01	other manufacturing	4491.0	6.467142857000001
ARM	2017-01-01	repair and installation of machinery and equipment	5556.0	7.184285714
ARM	2017-01-01	electricity, gas, steam and air conditioning supply	24633.0	6.045714286
ARM	2017-01-01	water collection, treatment and supply	5852.0	6.14
ARM	2017-01-01	waste collection, treatment and disposal activities; materials recovery	1428.0	5.271428571
ARM	2017-01-01	construction of buildings	24789.0	6.107142857
ARM	2017-01-01	civil engineering	16666.0	6.687142857
ARM	2017-01-01	specialized construction activities	17308.0	6.458571429
ARM	2017-01-01	wholesale and retail trade and repair of motor vehicles and motorcycles	8818.0	7.304285714
ARM	2017-01-01	wholesale trade, except of motor vehicles and motorcycles	5512.0	7.468571429
ARM	2017-01-01	retail trade, except of motor vehicles and motorcycles	100429.0	7.1085714289999995
ARM	2017-01-01	land transport and transport via pipelines	40708.0	7.511428571000001
ARM	2017-01-01	air transport	2727.0	6.834285714
ARM	2017-01-01	warehousing and support activities for transportation	800.0	6.38
ARM	2017-01-01	postal and courier activities	4699.0	6.294285714
ARM	2017-01-01	accommodation	3400.0	7.248571429
ARM	2017-01-01	food and beverage service activities	15392.0	7.037142857
ARM	2017-01-01	publishing activities	4216.0	6.23
ARM	2017-01-01	motion picture, video and television programme production, sound recording and music publishing activities	880.0	5.99
ARM	2017-01-01	programming and broadcasting activities	1697.0	6.598571429
ARM	2017-01-01	telecommunications	6736.0	6.401428571
ARM	2017-01-01	computer programming, consultancy and related activities	6938.0	6.021428571
ARM	2017-01-01	information service activities	1071.0	5.83
ARM	2017-01-01	financial service activities, except insurance and pension funding	14098.0	5.861428571
ARM	2017-01-01	insurance, reinsurance and pension funding, except compulsory social security	1757.0	5.677142857000001
ARM	2017-01-01	activities auxiliary to financial service and insurance activities	1800.0	5.28
ARM	2017-01-01	real estate activities	2948.0	5.9771428570000005
ARM	2017-01-01	legal and accounting activities	7329.0	6.278571428999999
ARM	2017-01-01	architectural and engineering activities; technical testing and analysis	1539.0	5.962857143
ARM	2017-01-01	scientific research and development	2850.0	5.75
ARM	2017-01-01	advertising and market research	1286.0	5.545714286
ARM	2017-01-01	other professional, scientific and technical activities	2361.0	5.115714286
ARM	2017-01-01	veterinary activities	409.0	4.708571429
ARM	2017-01-01	travel agency, tour operator, reservation service and related activities	2610.0	6.207142857000001
ARM	2017-01-01	security and investigation activities	5553.0	6.712857143
ARM	2017-01-01	services to buildings and landscape activities	1896.0	5.26
ARM	2017-01-01	office administrative, office support and other business support activities	759.0	7.06
ARM	2017-01-01	public administration and defence; compulsory social security	89888.0	6.347142857000001
ARM	2017-01-01	education	109518.0	4.805714286000001
ARM	2017-01-01	human health activities	42742.0	5.951428571
ARM	2017-01-01	residential care activities	4953.0	5.827142857
ARM	2017-01-01	social work activities without accommodation	865.0	6.852857143
ARM	2017-01-01	creative, arts and entertainment activities	5907.0	5.654285713999999
ARM	2017-01-01	libraries, archives, museums and other cultural activities	5787.0	5.812857143
ARM	2017-01-01	gambling and betting activities	2302.0	7.352857143
ARM	2017-01-01	sports activities and amusement and recreation activities	8966.0	6.312857143
ARM	2017-01-01	activities of membership organizations	1559.0	5.602857143
ARM	2017-01-01	repair of computers and personal and household goods	3549.0	6.107142857
ARM	2017-01-01	other personal service activities	28192.0	5.78
ARM	2017-01-01	activities of households as employers of domestic personnel	1150.0	6.285714286
ARM	2017-01-01	activities of extraterritorial organizations and bodies	3332.0	5.811428571
AUT	2008-01-01	crop and animal production, hunting and related service activities	196514.0	6.454285714
AUT	2008-01-01	forestry and logging	12378.0	5.8585714289999995
AUT	2008-01-01	other mining and quarrying	6592.0	5.811428571
AUT	2008-01-01	manufacture of food products	64413.0	5.552857143
AUT	2008-01-01	manufacture of beverages	9204.0	5.68
AUT	2008-01-01	manufacture of textiles	12661.0	5.432857143
AUT	2008-01-01	manufacture of wearing apparel	10317.0	4.808571429
AUT	2008-01-01	manufacture of leather and related products	5274.0	5.425714286
AUT	2008-01-01	manufacture of wood and of products of wood and cork, except furniture; manufacture of articles of straw and plaiting materials	33729.0	5.887142857000001
AUT	2008-01-01	manufacture of paper and paper products	17024.0	5.448571428999999
AUT	2008-01-01	printing and reproduction of recorded media	19833.0	5.387142857000001
AUT	2008-01-01	manufacture of chemicals and chemical products	18373.0	5.621428571
AUT	2008-01-01	manufacture of pharmaceuticals, medicinal chemical and botanical products	12255.0	5.594285714
AUT	2008-01-01	manufacture of rubber and plastics products	25951.0	5.761428571000001
AUT	2008-01-01	manufacture of other non-metallic mineral products	30459.0	5.661428571
AUT	2008-01-01	manufacture of basic metals	22730.0	5.481428571
AUT	2008-01-01	manufacture of fabricated metal products, except machinery and equipment	98164.0	5.67
AUT	2008-01-01	manufacture of computer, electronic and optical products	30917.0	5.704285714
AUT	2008-01-01	manufacture of electrical equipment	23350.0	5.612857142999999
AUT	2008-01-01	manufacture of machinery and equipment n.e.c.	71331.0	5.775714286
AUT	2008-01-01	manufacture of motor vehicles, trailers and semi-trailers	31431.0	5.614285714
AUT	2008-01-01	manufacture of other transport equipment	10944.0	5.775714286
AUT	2008-01-01	manufacture of furniture	31274.0	5.694285713999999
AUT	2008-01-01	other manufacturing	20127.0	5.5171428570000005
AUT	2008-01-01	repair and installation of machinery and equipment	23387.0	5.572857142999999
AUT	2008-01-01	electricity, gas, steam and air conditioning supply	22704.0	5.668571429
AUT	2008-01-01	waste collection, treatment and disposal activities; materials recovery	14482.0	5.622857142999999
AUT	2008-01-01	construction of buildings	111506.0	5.66
AUT	2008-01-01	civil engineering	53915.0	5.985714286
AUT	2008-01-01	specialized construction activities	202338.0	5.652857142999999
AUT	2008-01-01	wholesale and retail trade and repair of motor vehicles and motorcycles	73423.0	5.565714286
AUT	2008-01-01	wholesale trade, except of motor vehicles and motorcycles	216238.0	5.488571428999999
AUT	2008-01-01	retail trade, except of motor vehicles and motorcycles	355660.0	4.872857143
AUT	2008-01-01	land transport and transport via pipelines	91630.0	6.127142857000001
AUT	2008-01-01	air transport	8395.0	5.74
AUT	2008-01-01	warehousing and support activities for transportation	61832.0	5.782857142999999
AUT	2008-01-01	postal and courier activities	34420.0	5.3528571430000005
AUT	2008-01-01	accommodation	91360.0	5.811428571
AUT	2008-01-01	food and beverage service activities	152062.0	5.578571429
AUT	2008-01-01	publishing activities	12716.0	5.26
AUT	2008-01-01	motion picture, video and television programme production, sound recording and music publishing activities	7461.0	5.01
AUT	2008-01-01	programming and broadcasting activities	8719.0	5.258571429
AUT	2008-01-01	telecommunications	20662.0	5.572857142999999
AUT	2008-01-01	computer programming, consultancy and related activities	34142.0	5.7271428570000005
AUT	2008-01-01	information service activities	11576.0	5.708571429
AUT	2008-01-01	financial service activities, except insurance and pension funding	97556.0	5.382857143
AUT	2008-01-01	insurance, reinsurance and pension funding, except compulsory social security	13004.0	5.678571429
AUT	2008-01-01	activities auxiliary to financial service and insurance activities	30634.0	5.501428571
AUT	2008-01-01	real estate activities	31868.0	4.798571429
AUT	2008-01-01	legal and accounting activities	59201.0	5.285714286
AUT	2008-01-01	activities of head offices; management consultancy activities	20085.0	5.794285714
AUT	2008-01-01	architectural and engineering activities; technical testing and analysis	63555.0	5.6042857139999995
AUT	2008-01-01	scientific research and development	13176.0	5.4828571429999995
AUT	2008-01-01	advertising and market research	25723.0	5.778571428999999
AUT	2008-01-01	other professional, scientific and technical activities	22329.0	5.334285714
AUT	2008-01-01	veterinary activities	4394.0	6.291428571
AUT	2008-01-01	rental and leasing activities	9209.0	5.457142857000001
AUT	2008-01-01	employment activities	7364.0	5.504285714
AUT	2008-01-01	travel agency, tour operator, reservation service and related activities	19448.0	5.4357142860000005
AUT	2008-01-01	security and investigation activities	9557.0	5.548571429
AUT	2008-01-01	services to buildings and landscape activities	70763.0	4.434285714
AUT	2008-01-01	office administrative, office support and other business support activities	15619.0	5.235714286
AUT	2008-01-01	public administration and defence; compulsory social security	272241.0	5.567142857
AUT	2008-01-01	education	231061.0	5.028571428999999
AUT	2008-01-01	human health activities	245667.0	5.072857143
AUT	2008-01-01	residential care activities	63945.0	4.6414285710000005
AUT	2008-01-01	social work activities without accommodation	42445.0	4.394285714
AUT	2008-01-01	creative, arts and entertainment activities	26608.0	5.394285714
AUT	2008-01-01	libraries, archives, museums and other cultural activities	10174.0	4.791428571
AUT	2008-01-01	gambling and betting activities	7871.0	5.18
AUT	2008-01-01	sports activities and amusement and recreation activities	25959.0	4.751428571
AUT	2008-01-01	activities of membership organizations	39865.0	5.088571429
AUT	2008-01-01	repair of computers and personal and household goods	3254.0	5.331428571
AUT	2008-01-01	other personal service activities	53783.0	4.747142857
AUT	2008-01-01	activities of households as employers of domestic personnel	11745.0	2.388571429
AUT	2008-01-01	activities of extraterritorial organizations and bodies	6897.0	5.624285714
AUT	2009-01-01	crop and animal production, hunting and related service activities	197279.0	6.284285714
AUT	2009-01-01	forestry and logging	14106.0	5.925714286
AUT	2009-01-01	other mining and quarrying	6107.0	5.615714286
AUT	2009-01-01	manufacture of food products	60396.0	5.3571428569999995
AUT	2009-01-01	manufacture of beverages	6476.0	5.3542857139999995
AUT	2009-01-01	manufacture of textiles	10262.0	5.058571429
AUT	2009-01-01	manufacture of wearing apparel	9924.0	4.488571428999999
AUT	2009-01-01	manufacture of leather and related products	4371.0	5.525714286
AUT	2009-01-01	manufacture of wood and of products of wood and cork, except furniture; manufacture of articles of straw and plaiting materials	24800.0	5.381428571
AUT	2009-01-01	manufacture of paper and paper products	15894.0	5.264285714
AUT	2009-01-01	printing and reproduction of recorded media	18188.0	5.138571429
AUT	2009-01-01	manufacture of coke and refined petroleum products	3629.0	5.654285713999999
AUT	2009-01-01	manufacture of chemicals and chemical products	17671.0	5.4771428570000005
AUT	2009-01-01	manufacture of pharmaceuticals, medicinal chemical and botanical products	13014.0	5.694285713999999
AUT	2009-01-01	manufacture of rubber and plastics products	21773.0	5.554285714
AUT	2009-01-01	manufacture of other non-metallic mineral products	31947.0	5.48
AUT	2009-01-01	manufacture of basic metals	29245.0	5.255714286
AUT	2009-01-01	manufacture of fabricated metal products, except machinery and equipment	87459.0	5.458571429
AUT	2009-01-01	manufacture of computer, electronic and optical products	29131.0	5.515714286000001
AUT	2009-01-01	manufacture of electrical equipment	28055.0	5.407142857
AUT	2009-01-01	manufacture of machinery and equipment n.e.c.	67060.0	5.335714286
AUT	2009-01-01	manufacture of motor vehicles, trailers and semi-trailers	30945.0	5.502857143
AUT	2009-01-01	manufacture of other transport equipment	11513.0	5.444285713999999
AUT	2009-01-01	manufacture of furniture	25608.0	5.474285714
AUT	2009-01-01	other manufacturing	18610.0	5.381428571
AUT	2009-01-01	repair and installation of machinery and equipment	28726.0	5.6014285710000005
AUT	2009-01-01	electricity, gas, steam and air conditioning supply	23936.0	5.665714286
AUT	2009-01-01	waste collection, treatment and disposal activities; materials recovery	12392.0	5.694285713999999
AUT	2009-01-01	construction of buildings	93184.0	5.631428571
AUT	2009-01-01	civil engineering	48119.0	5.78
AUT	2009-01-01	specialized construction activities	204762.0	5.565714286
AUT	2009-01-01	wholesale and retail trade and repair of motor vehicles and motorcycles	70813.0	5.5685714289999995
AUT	2009-01-01	wholesale trade, except of motor vehicles and motorcycles	207600.0	5.39
AUT	2009-01-01	retail trade, except of motor vehicles and motorcycles	352173.0	4.761428571000001
AUT	2009-01-01	land transport and transport via pipelines	80259.0	5.994285714
AUT	2009-01-01	air transport	10693.0	4.598571429
AUT	2009-01-01	warehousing and support activities for transportation	71375.0	5.592857143
AUT	2009-01-01	postal and courier activities	32690.0	5.412857142999999
AUT	2009-01-01	accommodation	91265.0	5.765714286000001
AUT	2009-01-01	food and beverage service activities	158057.0	5.347142857
AUT	2009-01-01	publishing activities	12885.0	4.874285714
AUT	2009-01-01	motion picture, video and television programme production, sound recording and music publishing activities	6434.0	5.327142857
AUT	2009-01-01	programming and broadcasting activities	7734.0	5.257142857
AUT	2009-01-01	telecommunications	23090.0	5.377142857000001
AUT	2009-01-01	computer programming, consultancy and related activities	46111.0	5.614285714
AUT	2009-01-01	information service activities	8606.0	5.465714286
AUT	2009-01-01	financial service activities, except insurance and pension funding	92583.0	5.195714286
AUT	2009-01-01	insurance, reinsurance and pension funding, except compulsory social security	17636.0	5.545714286
AUT	2009-01-01	activities auxiliary to financial service and insurance activities	30860.0	5.57
AUT	2009-01-01	real estate activities	30174.0	4.581428571
AUT	2009-01-01	legal and accounting activities	58972.0	4.981428571
AUT	2009-01-01	activities of head offices; management consultancy activities	21258.0	5.688571429
AUT	2009-01-01	architectural and engineering activities; technical testing and analysis	63469.0	5.58
AUT	2009-01-01	scientific research and development	12108.0	5.5642857139999995
AUT	2009-01-01	advertising and market research	26369.0	5.3185714289999995
AUT	2009-01-01	other professional, scientific and technical activities	21484.0	5.192857143
AUT	2009-01-01	veterinary activities	3884.0	5.24
AUT	2009-01-01	rental and leasing activities	7966.0	4.8528571430000005
AUT	2009-01-01	employment activities	10700.0	5.467142857000001
AUT	2009-01-01	travel agency, tour operator, reservation service and related activities	18714.0	5.1814285710000005
AUT	2009-01-01	security and investigation activities	12139.0	5.251428571
AUT	2009-01-01	services to buildings and landscape activities	71130.0	4.304285714
AUT	2009-01-01	office administrative, office support and other business support activities	15530.0	4.837142857
AUT	2009-01-01	public administration and defence; compulsory social security	269406.0	5.505714286
AUT	2009-01-01	education	248131.0	4.918571429
AUT	2009-01-01	human health activities	255484.0	4.95
AUT	2009-01-01	residential care activities	67389.0	4.6014285710000005
AUT	2009-01-01	social work activities without accommodation	56344.0	4.177142857
AUT	2009-01-01	creative, arts and entertainment activities	27657.0	4.978571429
AUT	2009-01-01	libraries, archives, museums and other cultural activities	8920.0	4.727142857
AUT	2009-01-01	gambling and betting activities	7183.0	5.307142857
AUT	2009-01-01	sports activities and amusement and recreation activities	24789.0	4.8928571430000005
AUT	2009-01-01	activities of membership organizations	41198.0	5.088571429
AUT	2009-01-01	other personal service activities	52850.0	4.777142857
AUT	2009-01-01	activities of households as employers of domestic personnel	9921.0	2.381428571
AUT	2009-01-01	activities of extraterritorial organizations and bodies	8053.0	5.672857143
AUT	2010-01-01	crop and animal production, hunting and related service activities	197618.0	6.238571428999999
AUT	2010-01-01	forestry and logging	11435.0	5.642857143
AUT	2010-01-01	extraction of crude petroleum and natural gas	2524.0	5.488571428999999
AUT	2010-01-01	other mining and quarrying	6293.0	5.877142857000001
AUT	2010-01-01	manufacture of food products	66312.0	5.3128571430000004
AUT	2010-01-01	manufacture of beverages	6810.0	5.27
AUT	2010-01-01	manufacture of textiles	10479.0	5.192857143
AUT	2010-01-01	manufacture of wearing apparel	8040.0	4.634285714
AUT	2010-01-01	manufacture of leather and related products	3338.0	5.202857143
AUT	2010-01-01	manufacture of wood and of products of wood and cork, except furniture; manufacture of articles of straw and plaiting materials	21366.0	5.65
AUT	2010-01-01	manufacture of paper and paper products	18900.0	5.68
AUT	2010-01-01	printing and reproduction of recorded media	18072.0	5.257142857
AUT	2010-01-01	manufacture of coke and refined petroleum products	4239.0	5.541428571
AUT	2010-01-01	manufacture of chemicals and chemical products	19287.0	5.464285714
AUT	2010-01-01	manufacture of pharmaceuticals, medicinal chemical and botanical products	12608.0	5.24
AUT	2010-01-01	manufacture of rubber and plastics products	27400.0	5.562857143
AUT	2010-01-01	manufacture of other non-metallic mineral products	31730.0	5.46
AUT	2010-01-01	manufacture of basic metals	31204.0	5.48
AUT	2010-01-01	manufacture of fabricated metal products, except machinery and equipment	85949.0	5.504285714
AUT	2010-01-01	manufacture of computer, electronic and optical products	26353.0	5.465714286
AUT	2010-01-01	manufacture of electrical equipment	32461.0	5.455714286
AUT	2010-01-01	manufacture of machinery and equipment n.e.c.	71667.0	5.468571429
AUT	2010-01-01	manufacture of motor vehicles, trailers and semi-trailers	34536.0	5.544285714
AUT	2010-01-01	manufacture of other transport equipment	9032.0	5.547142857000001
AUT	2010-01-01	manufacture of furniture	24175.0	5.552857143
AUT	2010-01-01	other manufacturing	20908.0	5.308571429
AUT	2010-01-01	repair and installation of machinery and equipment	26964.0	5.507142857000001
AUT	2010-01-01	electricity, gas, steam and air conditioning supply	26137.0	5.932857143
AUT	2010-01-01	water collection, treatment and supply	3564.0	5.832857142999999
AUT	2010-01-01	sewerage	1922.0	5.155714286
AUT	2010-01-01	waste collection, treatment and disposal activities; materials recovery	12060.0	5.671428571
AUT	2010-01-01	construction of buildings	90699.0	5.58
AUT	2010-01-01	civil engineering	40242.0	5.795714286
AUT	2010-01-01	specialized construction activities	203571.0	5.541428571
AUT	2010-01-01	wholesale and retail trade and repair of motor vehicles and motorcycles	72244.0	5.618571429
AUT	2010-01-01	wholesale trade, except of motor vehicles and motorcycles	191389.0	5.434285714
AUT	2010-01-01	retail trade, except of motor vehicles and motorcycles	348627.0	4.764285714
AUT	2010-01-01	land transport and transport via pipelines	82481.0	5.988571428999999
AUT	2010-01-01	air transport	8790.0	5.414285714
AUT	2010-01-01	warehousing and support activities for transportation	70557.0	5.578571429
AUT	2010-01-01	postal and courier activities	29778.0	5.428571429
AUT	2010-01-01	accommodation	85265.0	5.67
AUT	2010-01-01	food and beverage service activities	160881.0	5.36
AUT	2010-01-01	publishing activities	12767.0	4.535714286
AUT	2010-01-01	motion picture, video and television programme production, sound recording and music publishing activities	7702.0	5.257142857
AUT	2010-01-01	programming and broadcasting activities	7830.0	5.738571428999999
AUT	2010-01-01	telecommunications	22223.0	5.42
AUT	2010-01-01	computer programming, consultancy and related activities	49114.0	5.505714286
AUT	2010-01-01	information service activities	8001.0	5.574285714
AUT	2010-01-01	financial service activities, except insurance and pension funding	90697.0	5.121428571
AUT	2010-01-01	insurance, reinsurance and pension funding, except compulsory social security	21471.0	5.552857143
AUT	2010-01-01	activities auxiliary to financial service and insurance activities	32769.0	5.582857142999999
AUT	2010-01-01	real estate activities	37012.0	4.794285714
AUT	2010-01-01	legal and accounting activities	64901.0	4.801428571000001
AUT	2010-01-01	activities of head offices; management consultancy activities	22410.0	5.464285714
AUT	2010-01-01	architectural and engineering activities; technical testing and analysis	68345.0	5.54
AUT	2010-01-01	scientific research and development	12574.0	5.39
AUT	2010-01-01	advertising and market research	25221.0	5.235714286
AUT	2010-01-01	other professional, scientific and technical activities	17329.0	4.794285714
AUT	2010-01-01	veterinary activities	2836.0	5.007142857
AUT	2010-01-01	rental and leasing activities	6298.0	4.8514285710000005
AUT	2010-01-01	employment activities	14576.0	5.39
AUT	2010-01-01	travel agency, tour operator, reservation service and related activities	18027.0	5.061428571
AUT	2010-01-01	security and investigation activities	10545.0	5.545714286
AUT	2010-01-01	services to buildings and landscape activities	76785.0	4.16
AUT	2010-01-01	office administrative, office support and other business support activities	10891.0	4.161428571
AUT	2010-01-01	public administration and defence; compulsory social security	273297.0	5.402857142999999
AUT	2010-01-01	education	257098.0	4.861428571
AUT	2010-01-01	human health activities	263881.0	4.981428571
AUT	2010-01-01	residential care activities	64037.0	4.5642857139999995
AUT	2010-01-01	social work activities without accommodation	61113.0	4.094285714
AUT	2010-01-01	creative, arts and entertainment activities	27332.0	4.875714286
AUT	2010-01-01	libraries, archives, museums and other cultural activities	9272.0	4.61
AUT	2010-01-01	gambling and betting activities	7773.0	5.362857143
AUT	2010-01-01	sports activities and amusement and recreation activities	27818.0	4.704285714
AUT	2010-01-01	activities of membership organizations	43929.0	5.06
AUT	2010-01-01	repair of computers and personal and household goods	3234.0	6.4
AUT	2010-01-01	other personal service activities	58224.0	4.694285713999999
AUT	2010-01-01	activities of households as employers of domestic personnel	10625.0	2.851428571
AUT	2010-01-01	activities of extraterritorial organizations and bodies	8331.0	5.541428571
AUT	2011-01-01	crop and animal production, hunting and related service activities	189992.0	6.44
AUT	2011-01-01	forestry and logging	9902.0	5.731428571
AUT	2011-01-01	extraction of crude petroleum and natural gas	3006.0	5.838571429
AUT	2011-01-01	other mining and quarrying	7056.0	5.8185714289999995
AUT	2011-01-01	manufacture of food products	72070.0	5.344285714
AUT	2011-01-01	manufacture of beverages	7744.0	5.558571429
AUT	2011-01-01	manufacture of textiles	11343.0	5.545714286
AUT	2011-01-01	manufacture of wearing apparel	7809.0	4.86
AUT	2011-01-01	manufacture of leather and related products	3930.0	5.0671428569999994
AUT	2011-01-01	manufacture of wood and of products of wood and cork, except furniture; manufacture of articles of straw and plaiting materials	23325.0	5.417142857000001
AUT	2011-01-01	manufacture of paper and paper products	17941.0	5.465714286
AUT	2011-01-01	printing and reproduction of recorded media	19425.0	5.341428571000001
AUT	2011-01-01	manufacture of chemicals and chemical products	20442.0	5.438571429
AUT	2011-01-01	manufacture of pharmaceuticals, medicinal chemical and botanical products	15607.0	5.3914285710000005
AUT	2011-01-01	manufacture of rubber and plastics products	28225.0	5.558571429
AUT	2011-01-01	manufacture of other non-metallic mineral products	33640.0	5.571428571
AUT	2011-01-01	manufacture of basic metals	28127.0	5.388571429
AUT	2011-01-01	manufacture of fabricated metal products, except machinery and equipment	85545.0	5.595714286000001
AUT	2011-01-01	manufacture of computer, electronic and optical products	27395.0	5.508571429
AUT	2011-01-01	manufacture of electrical equipment	41668.0	5.514285714
AUT	2011-01-01	manufacture of machinery and equipment n.e.c.	74771.0	5.624285714
AUT	2011-01-01	manufacture of motor vehicles, trailers and semi-trailers	34180.0	5.714285714
AUT	2011-01-01	manufacture of other transport equipment	9480.0	5.741428571
AUT	2011-01-01	manufacture of furniture	26889.0	5.415714286
AUT	2011-01-01	other manufacturing	19457.0	5.382857143
AUT	2011-01-01	repair and installation of machinery and equipment	29878.0	5.448571428999999
AUT	2011-01-01	electricity, gas, steam and air conditioning supply	30771.0	5.67
AUT	2011-01-01	water collection, treatment and supply	3460.0	5.327142857
AUT	2011-01-01	waste collection, treatment and disposal activities; materials recovery	11235.0	5.54
AUT	2011-01-01	construction of buildings	102801.0	5.511428571000001
AUT	2011-01-01	civil engineering	43315.0	5.8985714289999995
AUT	2011-01-01	specialized construction activities	208115.0	5.545714286
AUT	2011-01-01	wholesale and retail trade and repair of motor vehicles and motorcycles	65635.0	5.41
AUT	2011-01-01	wholesale trade, except of motor vehicles and motorcycles	188973.0	5.492857142999999
AUT	2011-01-01	retail trade, except of motor vehicles and motorcycles	362156.0	4.6871428569999996
AUT	2011-01-01	land transport and transport via pipelines	95797.0	5.967142857000001
AUT	2011-01-01	air transport	10278.0	4.8571428569999995
AUT	2011-01-01	warehousing and support activities for transportation	66268.0	5.671428571
AUT	2011-01-01	postal and courier activities	28590.0	5.511428571000001
AUT	2011-01-01	accommodation	83097.0	5.581428571
AUT	2011-01-01	food and beverage service activities	160620.0	5.388571429
AUT	2011-01-01	publishing activities	12410.0	5.071428571
AUT	2011-01-01	motion picture, video and television programme production, sound recording and music publishing activities	7678.0	4.855714286
AUT	2011-01-01	programming and broadcasting activities	6016.0	5.305714286000001
AUT	2011-01-01	telecommunications	20931.0	5.7328571429999995
AUT	2011-01-01	computer programming, consultancy and related activities	46230.0	5.372857142999999
AUT	2011-01-01	information service activities	6808.0	5.92
AUT	2011-01-01	financial service activities, except insurance and pension funding	94487.0	5.1485714289999995
AUT	2011-01-01	insurance, reinsurance and pension funding, except compulsory social security	22258.0	5.581428571
AUT	2011-01-01	activities auxiliary to financial service and insurance activities	31360.0	5.365714286
AUT	2011-01-01	real estate activities	38810.0	4.597142857
AUT	2011-01-01	legal and accounting activities	64775.0	4.9314285710000005
AUT	2011-01-01	activities of head offices; management consultancy activities	24495.0	5.64
AUT	2011-01-01	architectural and engineering activities; technical testing and analysis	63973.0	5.405714286
AUT	2011-01-01	scientific research and development	11051.0	5.287142857
AUT	2011-01-01	advertising and market research	25340.0	5.038571429
AUT	2011-01-01	other professional, scientific and technical activities	17866.0	4.921428571
AUT	2011-01-01	veterinary activities	3612.0	4.482857143
AUT	2011-01-01	rental and leasing activities	8789.0	4.942857143
AUT	2011-01-01	employment activities	12478.0	5.498571429
AUT	2011-01-01	travel agency, tour operator, reservation service and related activities	16596.0	4.938571429
AUT	2011-01-01	security and investigation activities	12432.0	5.471428571000001
AUT	2011-01-01	services to buildings and landscape activities	81908.0	4.212857143
AUT	2011-01-01	office administrative, office support and other business support activities	10309.0	4.871428571
AUT	2011-01-01	public administration and defence; compulsory social security	269583.0	5.432857143
AUT	2011-01-01	education	254555.0	5.01
AUT	2011-01-01	human health activities	256535.0	5.0
AUT	2011-01-01	residential care activities	71077.0	4.6457142860000005
AUT	2011-01-01	social work activities without accommodation	54445.0	4.158571428999999
AUT	2011-01-01	creative, arts and entertainment activities	23519.0	4.85
AUT	2011-01-01	libraries, archives, museums and other cultural activities	11519.0	4.507142857
AUT	2011-01-01	gambling and betting activities	7053.0	5.388571429
AUT	2011-01-01	sports activities and amusement and recreation activities	28164.0	4.644285714
AUT	2011-01-01	activities of membership organizations	43952.0	4.841428571000001
AUT	2011-01-01	repair of computers and personal and household goods	4884.0	5.437142857
AUT	2011-01-01	other personal service activities	54444.0	4.598571429
AUT	2011-01-01	activities of households as employers of domestic personnel	8878.0	2.641428571
AUT	2011-01-01	activities of extraterritorial organizations and bodies	6229.0	5.677142857000001
AUT	2012-01-01	crop and animal production, hunting and related service activities	180052.0	6.144285714
AUT	2012-01-01	forestry and logging	10372.0	6.01
AUT	2012-01-01	other mining and quarrying	6794.0	5.698571428999999
AUT	2012-01-01	manufacture of food products	72428.0	5.345714286000001
AUT	2012-01-01	manufacture of beverages	7400.0	5.652857142999999
AUT	2012-01-01	manufacture of textiles	9945.0	5.151428571
AUT	2012-01-01	manufacture of wearing apparel	6574.0	4.748571429
AUT	2012-01-01	manufacture of leather and related products	3196.0	4.961428571
AUT	2012-01-01	manufacture of wood and of products of wood and cork, except furniture; manufacture of articles of straw and plaiting materials	21484.0	5.464285714
AUT	2012-01-01	manufacture of paper and paper products	20856.0	5.428571429
AUT	2012-01-01	printing and reproduction of recorded media	19390.0	5.171428571
AUT	2012-01-01	manufacture of chemicals and chemical products	23582.0	5.428571429
AUT	2012-01-01	manufacture of pharmaceuticals, medicinal chemical and botanical products	17576.0	5.41
AUT	2012-01-01	manufacture of rubber and plastics products	25445.0	5.42
AUT	2012-01-01	manufacture of other non-metallic mineral products	32788.0	5.544285714
AUT	2012-01-01	manufacture of basic metals	29302.0	5.434285714
AUT	2012-01-01	manufacture of fabricated metal products, except machinery and equipment	78118.0	5.571428571
AUT	2012-01-01	manufacture of computer, electronic and optical products	26839.0	5.422857143
AUT	2012-01-01	manufacture of electrical equipment	37274.0	5.461428571
AUT	2012-01-01	manufacture of machinery and equipment n.e.c.	81504.0	5.544285714
AUT	2012-01-01	manufacture of motor vehicles, trailers and semi-trailers	36863.0	5.672857143
AUT	2012-01-01	manufacture of other transport equipment	11098.0	5.495714286
AUT	2012-01-01	manufacture of furniture	28665.0	5.498571429
AUT	2012-01-01	other manufacturing	20553.0	5.627142857000001
AUT	2012-01-01	repair and installation of machinery and equipment	30487.0	5.6
AUT	2012-01-01	electricity, gas, steam and air conditioning supply	26911.0	5.58
AUT	2012-01-01	waste collection, treatment and disposal activities; materials recovery	10650.0	5.498571429
AUT	2012-01-01	construction of buildings	110935.0	5.46
AUT	2012-01-01	civil engineering	42373.0	5.757142857000001
AUT	2012-01-01	specialized construction activities	215097.0	5.511428571000001
AUT	2012-01-01	wholesale and retail trade and repair of motor vehicles and motorcycles	64895.0	5.42
AUT	2012-01-01	wholesale trade, except of motor vehicles and motorcycles	188020.0	5.38
AUT	2012-01-01	retail trade, except of motor vehicles and motorcycles	360693.0	4.662857143
AUT	2012-01-01	land transport and transport via pipelines	94990.0	5.795714286
AUT	2012-01-01	air transport	9286.0	4.574285714
AUT	2012-01-01	warehousing and support activities for transportation	69916.0	5.702857142999999
AUT	2012-01-01	postal and courier activities	31111.0	5.3528571430000005
AUT	2012-01-01	accommodation	84853.0	5.577142857
AUT	2012-01-01	food and beverage service activities	172914.0	5.291428571
AUT	2012-01-01	publishing activities	14452.0	4.787142857
AUT	2012-01-01	motion picture, video and television programme production, sound recording and music publishing activities	6774.0	4.492857143
AUT	2012-01-01	programming and broadcasting activities	7129.0	5.1857142860000005
AUT	2012-01-01	telecommunications	17846.0	5.428571429
AUT	2012-01-01	computer programming, consultancy and related activities	50047.0	5.374285714
AUT	2012-01-01	information service activities	6910.0	5.5171428570000005
AUT	2012-01-01	financial service activities, except insurance and pension funding	94604.0	5.072857143
AUT	2012-01-01	insurance, reinsurance and pension funding, except compulsory social security	21681.0	5.471428571000001
AUT	2012-01-01	activities auxiliary to financial service and insurance activities	27939.0	5.297142857
AUT	2012-01-01	real estate activities	36382.0	4.711428571
AUT	2012-01-01	legal and accounting activities	65184.0	4.767142857
AUT	2012-01-01	activities of head offices; management consultancy activities	33475.0	5.565714286
AUT	2012-01-01	architectural and engineering activities; technical testing and analysis	65687.0	5.295714286
AUT	2012-01-01	scientific research and development	10329.0	5.162857143
AUT	2012-01-01	advertising and market research	24444.0	4.982857143
AUT	2012-01-01	other professional, scientific and technical activities	21385.0	4.705714286
AUT	2012-01-01	veterinary activities	3394.0	6.041428571
AUT	2012-01-01	rental and leasing activities	8515.0	4.811428571
AUT	2012-01-01	employment activities	11037.0	5.595714286000001
AUT	2012-01-01	travel agency, tour operator, reservation service and related activities	17027.0	5.038571429
AUT	2012-01-01	security and investigation activities	13755.0	5.637142857000001
AUT	2012-01-01	services to buildings and landscape activities	70388.0	4.228571429
AUT	2012-01-01	office administrative, office support and other business support activities	11926.0	5.041428571
AUT	2012-01-01	public administration and defence; compulsory social security	268490.0	5.4
AUT	2012-01-01	education	259032.0	4.978571429
AUT	2012-01-01	human health activities	261209.0	4.974285714
AUT	2012-01-01	residential care activities	76411.0	4.49
AUT	2012-01-01	social work activities without accommodation	51264.0	4.221428571000001
AUT	2012-01-01	creative, arts and entertainment activities	26881.0	5.1071428569999995
AUT	2012-01-01	libraries, archives, museums and other cultural activities	11916.0	4.244285714
AUT	2012-01-01	gambling and betting activities	8871.0	5.432857143
AUT	2012-01-01	sports activities and amusement and recreation activities	26402.0	4.835714286
AUT	2012-01-01	activities of membership organizations	44207.0	4.941428571
AUT	2012-01-01	repair of computers and personal and household goods	5524.0	5.278571428999999
AUT	2012-01-01	other personal service activities	54911.0	4.454285714
AUT	2012-01-01	activities of households as employers of domestic personnel	10335.0	2.872857143
AUT	2012-01-01	activities of extraterritorial organizations and bodies	5648.0	5.498571429
AUT	2013-01-01	crop and animal production, hunting and related service activities	178031.0	5.957142857000001
AUT	2013-01-01	forestry and logging	9535.0	6.261428571000001
AUT	2013-01-01	extraction of crude petroleum and natural gas	1252.0	5.415714286
AUT	2013-01-01	other mining and quarrying	5684.0	5.964285714
AUT	2013-01-01	manufacture of food products	65945.0	5.1457142860000005
AUT	2013-01-01	manufacture of beverages	7540.0	5.555714286000001
AUT	2013-01-01	manufacture of textiles	8983.0	4.997142857
AUT	2013-01-01	manufacture of wearing apparel	6731.0	4.675714286
AUT	2013-01-01	manufacture of leather and related products	3965.0	5.651428571
AUT	2013-01-01	manufacture of wood and of products of wood and cork, except furniture; manufacture of articles of straw and plaiting materials	25410.0	5.461428571
AUT	2013-01-01	manufacture of paper and paper products	16707.0	5.3957142860000005
AUT	2013-01-01	printing and reproduction of recorded media	19244.0	5.071428571
AUT	2013-01-01	manufacture of coke and refined petroleum products	2082.0	6.001428571
AUT	2013-01-01	manufacture of chemicals and chemical products	23420.0	5.324285714
AUT	2013-01-01	manufacture of pharmaceuticals, medicinal chemical and botanical products	14016.0	5.242857143
AUT	2013-01-01	manufacture of rubber and plastics products	25667.0	5.434285714
AUT	2013-01-01	manufacture of other non-metallic mineral products	29547.0	5.264285714
AUT	2013-01-01	manufacture of basic metals	32592.0	5.432857143
AUT	2013-01-01	manufacture of fabricated metal products, except machinery and equipment	82632.0	5.471428571000001
AUT	2013-01-01	manufacture of computer, electronic and optical products	30372.0	5.245714286
AUT	2013-01-01	manufacture of electrical equipment	39143.0	5.411428571
AUT	2013-01-01	manufacture of machinery and equipment n.e.c.	79938.0	5.628571429
AUT	2013-01-01	manufacture of motor vehicles, trailers and semi-trailers	38937.0	5.591428571000001
AUT	2013-01-01	manufacture of other transport equipment	10089.0	5.381428571
AUT	2013-01-01	manufacture of furniture	31828.0	5.405714286
AUT	2013-01-01	other manufacturing	21122.0	5.251428571
AUT	2013-01-01	repair and installation of machinery and equipment	26220.0	5.56
AUT	2013-01-01	electricity, gas, steam and air conditioning supply	28433.0	5.538571429
AUT	2013-01-01	water collection, treatment and supply	3256.0	5.752857143
AUT	2013-01-01	sewerage	3006.0	5.775714286
AUT	2013-01-01	waste collection, treatment and disposal activities; materials recovery	14200.0	5.345714286000001
AUT	2013-01-01	construction of buildings	111932.0	5.42
AUT	2013-01-01	civil engineering	44023.0	5.764285714
AUT	2013-01-01	specialized construction activities	208290.0	5.498571429
AUT	2013-01-01	wholesale and retail trade and repair of motor vehicles and motorcycles	62276.0	5.392857143
AUT	2013-01-01	wholesale trade, except of motor vehicles and motorcycles	185588.0	5.381428571
AUT	2013-01-01	retail trade, except of motor vehicles and motorcycles	352457.0	4.728571429
AUT	2013-01-01	land transport and transport via pipelines	101179.0	5.765714286000001
AUT	2013-01-01	air transport	9306.0	5.452857142999999
AUT	2013-01-01	warehousing and support activities for transportation	69776.0	5.61
AUT	2013-01-01	postal and courier activities	30655.0	5.44
AUT	2013-01-01	accommodation	79818.0	5.547142857000001
AUT	2013-01-01	food and beverage service activities	160687.0	5.1857142860000005
AUT	2013-01-01	publishing activities	15411.0	5.044285714
AUT	2013-01-01	motion picture, video and television programme production, sound recording and music publishing activities	8330.0	5.074285714
AUT	2013-01-01	programming and broadcasting activities	7088.0	5.4757142860000005
AUT	2013-01-01	telecommunications	20453.0	5.38
AUT	2013-01-01	computer programming, consultancy and related activities	50679.0	5.384285714
AUT	2013-01-01	information service activities	10741.0	5.578571429
AUT	2013-01-01	financial service activities, except insurance and pension funding	92412.0	5.1
AUT	2013-01-01	insurance, reinsurance and pension funding, except compulsory social security	22461.0	5.34
AUT	2013-01-01	activities auxiliary to financial service and insurance activities	29449.0	4.867142857
AUT	2013-01-01	real estate activities	37378.0	4.797142857
AUT	2013-01-01	legal and accounting activities	63483.0	4.824285714
AUT	2013-01-01	activities of head offices; management consultancy activities	32944.0	5.311428571
AUT	2013-01-01	architectural and engineering activities; technical testing and analysis	72738.0	5.3914285710000005
AUT	2013-01-01	scientific research and development	14230.0	5.1471428569999995
AUT	2013-01-01	advertising and market research	21554.0	5.38
AUT	2013-01-01	other professional, scientific and technical activities	22853.0	4.807142857
AUT	2013-01-01	veterinary activities	6762.0	5.191428571
AUT	2013-01-01	rental and leasing activities	8983.0	5.27
AUT	2013-01-01	employment activities	8200.0	5.04
AUT	2013-01-01	travel agency, tour operator, reservation service and related activities	19018.0	4.811428571
AUT	2013-01-01	security and investigation activities	14165.0	5.202857143
AUT	2013-01-01	services to buildings and landscape activities	72949.0	4.3542857139999995
AUT	2013-01-01	office administrative, office support and other business support activities	12314.0	4.381428571
AUT	2013-01-01	public administration and defence; compulsory social security	269713.0	5.427142857000001
AUT	2013-01-01	education	275522.0	4.84
AUT	2013-01-01	human health activities	270951.0	4.875714286
AUT	2013-01-01	residential care activities	77027.0	4.654285713999999
AUT	2013-01-01	social work activities without accommodation	52328.0	4.364285714
AUT	2013-01-01	creative, arts and entertainment activities	26969.0	5.224285714
AUT	2013-01-01	libraries, archives, museums and other cultural activities	7935.0	4.462857143
AUT	2013-01-01	gambling and betting activities	8311.0	5.25
AUT	2013-01-01	sports activities and amusement and recreation activities	28563.0	4.518571429
AUT	2013-01-01	activities of membership organizations	44332.0	4.761428571000001
AUT	2013-01-01	repair of computers and personal and household goods	2983.0	4.91
AUT	2013-01-01	other personal service activities	57608.0	4.4357142860000005
AUT	2013-01-01	activities of households as employers of domestic personnel	9872.0	2.83
AUT	2013-01-01	activities of extraterritorial organizations and bodies	4598.0	5.55
AUT	2014-01-01	crop and animal production, hunting and related service activities	186509.0	5.85
AUT	2014-01-01	forestry and logging	11867.0	5.298571429
AUT	2014-01-01	other mining and quarrying	3833.0	5.448571428999999
AUT	2014-01-01	manufacture of food products	64295.0	5.155714286
AUT	2014-01-01	manufacture of beverages	6262.0	5.245714286
AUT	2014-01-01	manufacture of textiles	9426.0	4.835714286
AUT	2014-01-01	manufacture of wearing apparel	6773.0	5.012857143
AUT	2014-01-01	manufacture of wood and of products of wood and cork, except furniture; manufacture of articles of straw and plaiting materials	29688.0	5.432857143
AUT	2014-01-01	manufacture of paper and paper products	16337.0	5.202857143
AUT	2014-01-01	printing and reproduction of recorded media	15533.0	5.144285714
AUT	2014-01-01	manufacture of chemicals and chemical products	20823.0	5.287142857
AUT	2014-01-01	manufacture of pharmaceuticals, medicinal chemical and botanical products	18110.0	5.432857143
AUT	2014-01-01	manufacture of rubber and plastics products	26467.0	5.364285714
AUT	2014-01-01	manufacture of other non-metallic mineral products	28987.0	5.455714286
AUT	2014-01-01	manufacture of basic metals	35145.0	5.375714286
AUT	2014-01-01	manufacture of fabricated metal products, except machinery and equipment	85789.0	5.371428571
AUT	2014-01-01	manufacture of computer, electronic and optical products	30736.0	5.3985714289999995
AUT	2014-01-01	manufacture of electrical equipment	40529.0	5.537142857
AUT	2014-01-01	manufacture of machinery and equipment n.e.c.	83127.0	5.511428571000001
AUT	2014-01-01	manufacture of motor vehicles, trailers and semi-trailers	37787.0	5.5642857139999995
AUT	2014-01-01	manufacture of other transport equipment	11101.0	5.57
AUT	2014-01-01	manufacture of furniture	25948.0	5.562857143
AUT	2014-01-01	other manufacturing	19380.0	5.114285714
AUT	2014-01-01	repair and installation of machinery and equipment	25636.0	5.63
AUT	2014-01-01	electricity, gas, steam and air conditioning supply	31271.0	5.461428571
AUT	2014-01-01	water collection, treatment and supply	3584.0	5.721428571000001
AUT	2014-01-01	sewerage	3084.0	5.018571429
AUT	2014-01-01	waste collection, treatment and disposal activities; materials recovery	14001.0	5.552857143
AUT	2014-01-01	construction of buildings	116798.0	5.4428571429999995
AUT	2014-01-01	civil engineering	39970.0	5.805714286000001
AUT	2014-01-01	specialized construction activities	200661.0	5.415714286
AUT	2014-01-01	wholesale and retail trade and repair of motor vehicles and motorcycles	61093.0	5.355714286
AUT	2014-01-01	wholesale trade, except of motor vehicles and motorcycles	185738.0	5.235714286
AUT	2014-01-01	retail trade, except of motor vehicles and motorcycles	354633.0	4.554285714
AUT	2014-01-01	land transport and transport via pipelines	98357.0	5.782857142999999
AUT	2014-01-01	air transport	7964.0	5.447142857
AUT	2014-01-01	warehousing and support activities for transportation	68338.0	5.532857142999999
AUT	2014-01-01	postal and courier activities	26888.0	5.0642857139999995
AUT	2014-01-01	accommodation	77234.0	5.33
AUT	2014-01-01	food and beverage service activities	158017.0	5.111428571
AUT	2014-01-01	publishing activities	16827.0	4.918571429
AUT	2014-01-01	motion picture, video and television programme production, sound recording and music publishing activities	8341.0	5.638571429
AUT	2014-01-01	programming and broadcasting activities	6359.0	4.942857143
AUT	2014-01-01	telecommunications	22283.0	5.387142857000001
AUT	2014-01-01	computer programming, consultancy and related activities	56906.0	5.528571428999999
AUT	2014-01-01	information service activities	9931.0	5.534285714
AUT	2014-01-01	financial service activities, except insurance and pension funding	85394.0	5.02
AUT	2014-01-01	insurance, reinsurance and pension funding, except compulsory social security	23702.0	5.368571429
AUT	2014-01-01	activities auxiliary to financial service and insurance activities	28142.0	5.222857143
AUT	2014-01-01	real estate activities	35537.0	4.715714286
AUT	2014-01-01	legal and accounting activities	66726.0	4.777142857
AUT	2014-01-01	activities of head offices; management consultancy activities	33421.0	5.45
AUT	2014-01-01	architectural and engineering activities; technical testing and analysis	66555.0	5.32
AUT	2014-01-01	scientific research and development	14275.0	5.6485714289999995
AUT	2014-01-01	advertising and market research	25525.0	4.868571429
AUT	2014-01-01	other professional, scientific and technical activities	22792.0	4.822857143
AUT	2014-01-01	veterinary activities	6158.0	4.791428571
AUT	2014-01-01	rental and leasing activities	7342.0	5.191428571
AUT	2014-01-01	employment activities	11664.0	4.961428571
AUT	2014-01-01	travel agency, tour operator, reservation service and related activities	17877.0	4.767142857
AUT	2014-01-01	security and investigation activities	12521.0	4.92
AUT	2014-01-01	services to buildings and landscape activities	77002.0	4.36
AUT	2014-01-01	office administrative, office support and other business support activities	12155.0	4.52
AUT	2014-01-01	public administration and defence; compulsory social security	273029.0	5.33
AUT	2014-01-01	education	281377.0	4.714285714
AUT	2014-01-01	human health activities	269944.0	4.81
AUT	2014-01-01	residential care activities	76752.0	4.4314285710000005
AUT	2014-01-01	social work activities without accommodation	57836.0	4.254285714
AUT	2014-01-01	creative, arts and entertainment activities	23576.0	4.75
AUT	2014-01-01	libraries, archives, museums and other cultural activities	9782.0	4.824285714
AUT	2014-01-01	gambling and betting activities	7944.0	5.18
AUT	2014-01-01	sports activities and amusement and recreation activities	29329.0	4.3957142860000005
AUT	2014-01-01	activities of membership organizations	47802.0	4.968571429
AUT	2014-01-01	repair of computers and personal and household goods	3752.0	4.365714286
AUT	2014-01-01	other personal service activities	52112.0	4.621428571
AUT	2014-01-01	activities of households as employers of domestic personnel	8983.0	2.588571429
AUT	2014-01-01	activities of extraterritorial organizations and bodies	6077.0	5.458571429
AUT	2015-01-01	crop and animal production, hunting and related service activities	178523.0	5.912857142999999
AUT	2015-01-01	forestry and logging	9232.0	5.512857143
AUT	2015-01-01	other mining and quarrying	3821.0	5.282857143
AUT	2015-01-01	manufacture of food products	64845.0	5.191428571
AUT	2015-01-01	manufacture of beverages	6275.0	5.378571429
AUT	2015-01-01	manufacture of textiles	8709.0	5.217142857
AUT	2015-01-01	manufacture of wearing apparel	6217.0	5.178571429
AUT	2015-01-01	manufacture of wood and of products of wood and cork, except furniture; manufacture of articles of straw and plaiting materials	28476.0	5.5228571429999995
AUT	2015-01-01	manufacture of paper and paper products	17034.0	5.27
AUT	2015-01-01	printing and reproduction of recorded media	13379.0	5.26
AUT	2015-01-01	manufacture of chemicals and chemical products	22330.0	5.178571429
AUT	2015-01-01	manufacture of pharmaceuticals, medicinal chemical and botanical products	18253.0	5.271428571
AUT	2015-01-01	manufacture of rubber and plastics products	28943.0	5.527142857
AUT	2015-01-01	manufacture of other non-metallic mineral products	30554.0	5.255714286
AUT	2015-01-01	manufacture of basic metals	35962.0	5.44
AUT	2015-01-01	manufacture of fabricated metal products, except machinery and equipment	89895.0	5.361428571
AUT	2015-01-01	manufacture of computer, electronic and optical products	32248.0	5.511428571000001
AUT	2015-01-01	manufacture of electrical equipment	43914.0	5.427142857000001
AUT	2015-01-01	manufacture of machinery and equipment n.e.c.	85293.0	5.455714286
AUT	2015-01-01	manufacture of motor vehicles, trailers and semi-trailers	40709.0	5.591428571000001
AUT	2015-01-01	manufacture of other transport equipment	12269.0	5.842857143
AUT	2015-01-01	manufacture of furniture	29022.0	5.6814285710000005
AUT	2015-01-01	other manufacturing	17936.0	5.1014285710000005
AUT	2015-01-01	repair and installation of machinery and equipment	25418.0	5.4314285710000005
AUT	2015-01-01	electricity, gas, steam and air conditioning supply	30422.0	5.422857143
AUT	2015-01-01	water collection, treatment and supply	3460.0	5.514285714
AUT	2015-01-01	waste collection, treatment and disposal activities; materials recovery	13984.0	5.525714286
AUT	2015-01-01	construction of buildings	102713.0	5.452857142999999
AUT	2015-01-01	civil engineering	39799.0	5.872857142999999
AUT	2015-01-01	specialized construction activities	205331.0	5.342857143
AUT	2015-01-01	wholesale and retail trade and repair of motor vehicles and motorcycles	64152.0	5.452857142999999
AUT	2015-01-01	wholesale trade, except of motor vehicles and motorcycles	187303.0	5.1871428569999996
AUT	2015-01-01	retail trade, except of motor vehicles and motorcycles	347223.0	4.454285714
AUT	2015-01-01	land transport and transport via pipelines	96629.0	5.712857143
AUT	2015-01-01	air transport	7862.0	5.055714286000001
AUT	2015-01-01	warehousing and support activities for transportation	73200.0	5.371428571
AUT	2015-01-01	postal and courier activities	27018.0	5.114285714
AUT	2015-01-01	accommodation	81323.0	5.271428571
AUT	2015-01-01	food and beverage service activities	157466.0	4.96
AUT	2015-01-01	publishing activities	14293.0	4.89
AUT	2015-01-01	motion picture, video and television programme production, sound recording and music publishing activities	5575.0	5.154285713999999
AUT	2015-01-01	programming and broadcasting activities	5881.0	5.36
AUT	2015-01-01	telecommunications	19439.0	5.345714286000001
AUT	2015-01-01	computer programming, consultancy and related activities	60917.0	5.432857143
AUT	2015-01-01	information service activities	10919.0	5.217142857
AUT	2015-01-01	financial service activities, except insurance and pension funding	84763.0	4.97
AUT	2015-01-01	insurance, reinsurance and pension funding, except compulsory social security	26446.0	5.118571429
AUT	2015-01-01	activities auxiliary to financial service and insurance activities	23107.0	5.1814285710000005
AUT	2015-01-01	real estate activities	39023.0	4.575714286
AUT	2015-01-01	legal and accounting activities	56842.0	4.928571429
AUT	2015-01-01	activities of head offices; management consultancy activities	34729.0	5.3985714289999995
AUT	2015-01-01	architectural and engineering activities; technical testing and analysis	69572.0	5.174285714
AUT	2015-01-01	scientific research and development	12551.0	5.41
AUT	2015-01-01	advertising and market research	27569.0	5.184285714
AUT	2015-01-01	other professional, scientific and technical activities	26910.0	4.598571429
AUT	2015-01-01	veterinary activities	5827.0	4.275714286
AUT	2015-01-01	rental and leasing activities	8502.0	5.034285714
AUT	2015-01-01	employment activities	9409.0	4.938571429
AUT	2015-01-01	travel agency, tour operator, reservation service and related activities	16919.0	4.9757142860000005
AUT	2015-01-01	security and investigation activities	14340.0	4.424285714
AUT	2015-01-01	services to buildings and landscape activities	70949.0	4.202857143
AUT	2015-01-01	office administrative, office support and other business support activities	14571.0	4.551428571000001
AUT	2015-01-01	public administration and defence; compulsory social security	279718.0	5.32
AUT	2015-01-01	education	283494.0	4.74
AUT	2015-01-01	human health activities	274598.0	4.72
AUT	2015-01-01	residential care activities	83759.0	4.43
AUT	2015-01-01	social work activities without accommodation	62232.0	4.098571429
AUT	2015-01-01	creative, arts and entertainment activities	28784.0	4.952857143
AUT	2015-01-01	libraries, archives, museums and other cultural activities	9326.0	4.06
AUT	2015-01-01	gambling and betting activities	7492.0	5.154285713999999
AUT	2015-01-01	sports activities and amusement and recreation activities	36684.0	4.458571429
AUT	2015-01-01	activities of membership organizations	46385.0	4.764285714
AUT	2015-01-01	repair of computers and personal and household goods	4512.0	4.497142857
AUT	2015-01-01	other personal service activities	54723.0	4.365714286
AUT	2015-01-01	activities of households as employers of domestic personnel	9023.0	2.458571429
AUT	2015-01-01	activities of extraterritorial organizations and bodies	8023.0	5.438571429
AUT	2016-01-01	crop and animal production, hunting and related service activities	172947.0	5.954285714
AUT	2016-01-01	forestry and logging	9910.0	5.897142857
AUT	2016-01-01	extraction of crude petroleum and natural gas	2200.0	5.872857142999999
AUT	2016-01-01	other mining and quarrying	5626.0	5.892857143
AUT	2016-01-01	manufacture of food products	72131.0	5.1485714289999995
AUT	2016-01-01	manufacture of beverages	10769.0	5.1414285710000005
AUT	2016-01-01	manufacture of textiles	8085.0	5.168571429
AUT	2016-01-01	manufacture of wearing apparel	6014.0	4.85
AUT	2016-01-01	manufacture of leather and related products	4484.0	5.515714286000001
AUT	2016-01-01	manufacture of wood and of products of wood and cork, except furniture; manufacture of articles of straw and plaiting materials	27018.0	5.492857142999999
AUT	2016-01-01	manufacture of paper and paper products	14665.0	5.427142857000001
AUT	2016-01-01	printing and reproduction of recorded media	15395.0	5.088571429
AUT	2016-01-01	manufacture of coke and refined petroleum products	2130.0	5.3985714289999995
AUT	2016-01-01	manufacture of chemicals and chemical products	21573.0	5.228571429
AUT	2016-01-01	manufacture of pharmaceuticals, medicinal chemical and botanical products	17806.0	5.337142857
AUT	2016-01-01	manufacture of rubber and plastics products	31517.0	5.2
AUT	2016-01-01	manufacture of other non-metallic mineral products	28198.0	5.155714286
AUT	2016-01-01	manufacture of basic metals	36006.0	5.384285714
AUT	2016-01-01	manufacture of fabricated metal products, except machinery and equipment	83199.0	5.418571429
AUT	2016-01-01	manufacture of computer, electronic and optical products	32314.0	5.4428571429999995
AUT	2016-01-01	manufacture of electrical equipment	43608.0	5.335714286
AUT	2016-01-01	manufacture of machinery and equipment n.e.c.	79410.0	5.427142857000001
AUT	2016-01-01	manufacture of motor vehicles, trailers and semi-trailers	46473.0	5.465714286
AUT	2016-01-01	manufacture of other transport equipment	12412.0	5.778571428999999
AUT	2016-01-01	manufacture of furniture	24751.0	5.855714286
AUT	2016-01-01	other manufacturing	20882.0	5.285714286
AUT	2016-01-01	repair and installation of machinery and equipment	34041.0	5.488571428999999
AUT	2016-01-01	electricity, gas, steam and air conditioning supply	29147.0	5.43
AUT	2016-01-01	water collection, treatment and supply	2144.0	4.89
AUT	2016-01-01	sewerage	3160.0	5.592857143
AUT	2016-01-01	waste collection, treatment and disposal activities; materials recovery	12708.0	5.485714286
AUT	2016-01-01	construction of buildings	99392.0	5.387142857000001
AUT	2016-01-01	civil engineering	47587.0	5.768571429
AUT	2016-01-01	specialized construction activities	203147.0	5.382857143
AUT	2016-01-01	wholesale and retail trade and repair of motor vehicles and motorcycles	66543.0	5.337142857
AUT	2016-01-01	wholesale trade, except of motor vehicles and motorcycles	178005.0	5.28
AUT	2016-01-01	retail trade, except of motor vehicles and motorcycles	363395.0	4.484285713999999
AUT	2016-01-01	land transport and transport via pipelines	94576.0	5.7742857139999995
AUT	2016-01-01	water transport	1170.0	7.485714286
AUT	2016-01-01	air transport	8252.0	4.968571429
AUT	2016-01-01	warehousing and support activities for transportation	80115.0	5.422857143
AUT	2016-01-01	postal and courier activities	24311.0	5.3914285710000005
AUT	2016-01-01	accommodation	86659.0	5.321428571
AUT	2016-01-01	food and beverage service activities	171746.0	5.091428571000001
AUT	2016-01-01	publishing activities	16439.0	4.417142857
AUT	2016-01-01	motion picture, video and television programme production, sound recording and music publishing activities	7043.0	5.028571428999999
AUT	2016-01-01	programming and broadcasting activities	7356.0	5.621428571
AUT	2016-01-01	telecommunications	21612.0	5.242857143
AUT	2016-01-01	computer programming, consultancy and related activities	69419.0	5.341428571000001
AUT	2016-01-01	information service activities	9982.0	5.038571429
AUT	2016-01-01	financial service activities, except insurance and pension funding	85294.0	5.084285714
AUT	2016-01-01	insurance, reinsurance and pension funding, except compulsory social security	24385.0	5.251428571
AUT	2016-01-01	activities auxiliary to financial service and insurance activities	23447.0	5.194285713999999
AUT	2016-01-01	real estate activities	41462.0	4.427142857
AUT	2016-01-01	legal and accounting activities	59217.0	4.82
AUT	2016-01-01	activities of head offices; management consultancy activities	38566.0	5.265714286000001
AUT	2016-01-01	architectural and engineering activities; technical testing and analysis	64215.0	5.167142857
AUT	2016-01-01	scientific research and development	16972.0	5.17
AUT	2016-01-01	advertising and market research	29080.0	5.19
AUT	2016-01-01	other professional, scientific and technical activities	22142.0	4.902857143
AUT	2016-01-01	veterinary activities	5335.0	5.427142857000001
AUT	2016-01-01	rental and leasing activities	8243.0	4.84
AUT	2016-01-01	employment activities	9846.0	5.08
AUT	2016-01-01	travel agency, tour operator, reservation service and related activities	17841.0	4.701428571
AUT	2016-01-01	security and investigation activities	10159.0	4.894285714
AUT	2016-01-01	services to buildings and landscape activities	76069.0	4.201428571
AUT	2016-01-01	office administrative, office support and other business support activities	14811.0	4.69
AUT	2016-01-01	public administration and defence; compulsory social security	271583.0	5.321428571
AUT	2016-01-01	education	288854.0	4.638571429
AUT	2016-01-01	human health activities	282601.0	4.74
AUT	2016-01-01	residential care activities	81838.0	4.534285714
AUT	2016-01-01	social work activities without accommodation	71007.0	4.1
AUT	2016-01-01	creative, arts and entertainment activities	29459.0	4.97
AUT	2016-01-01	libraries, archives, museums and other cultural activities	9302.0	4.335714286
AUT	2016-01-01	gambling and betting activities	9238.0	5.075714286
AUT	2016-01-01	sports activities and amusement and recreation activities	25732.0	4.268571429
AUT	2016-01-01	activities of membership organizations	46181.0	4.81
AUT	2016-01-01	repair of computers and personal and household goods	5048.0	4.377142857
AUT	2016-01-01	other personal service activities	67877.0	4.3171428569999994
AUT	2016-01-01	activities of households as employers of domestic personnel	9620.0	2.495714286
AUT	2016-01-01	activities of extraterritorial organizations and bodies	5333.0	5.597142857000001
AUT	2017-01-01	crop and animal production, hunting and related service activities	157232.0	6.042857142999999
AUT	2017-01-01	forestry and logging	10092.0	5.917142857000001
AUT	2017-01-01	extraction of crude petroleum and natural gas	1453.0	6.578571429
AUT	2017-01-01	other mining and quarrying	4860.0	5.782857142999999
AUT	2017-01-01	manufacture of food products	73376.0	5.282857143
AUT	2017-01-01	manufacture of beverages	9897.0	5.011428571000001
AUT	2017-01-01	manufacture of textiles	6015.0	4.637142857
AUT	2017-01-01	manufacture of wearing apparel	5223.0	5.161428571
AUT	2017-01-01	manufacture of leather and related products	3638.0	5.992857142999999
AUT	2017-01-01	manufacture of wood and of products of wood and cork, except furniture; manufacture of articles of straw and plaiting materials	27991.0	5.51
AUT	2017-01-01	manufacture of paper and paper products	14951.0	5.215714286
AUT	2017-01-01	printing and reproduction of recorded media	14310.0	5.175714286
AUT	2017-01-01	manufacture of coke and refined petroleum products	2007.0	6.505714286
AUT	2017-01-01	manufacture of chemicals and chemical products	21178.0	5.474285714
AUT	2017-01-01	manufacture of pharmaceuticals, medicinal chemical and botanical products	21012.0	5.361428571
AUT	2017-01-01	manufacture of rubber and plastics products	30686.0	5.397142857
AUT	2017-01-01	manufacture of other non-metallic mineral products	29981.0	5.125714286
AUT	2017-01-01	manufacture of basic metals	37390.0	5.367142857
AUT	2017-01-01	manufacture of fabricated metal products, except machinery and equipment	83422.0	5.37
AUT	2017-01-01	manufacture of computer, electronic and optical products	32560.0	5.454285714
AUT	2017-01-01	manufacture of electrical equipment	43871.0	5.45
AUT	2017-01-01	manufacture of machinery and equipment n.e.c.	82335.0	5.37
AUT	2017-01-01	manufacture of motor vehicles, trailers and semi-trailers	39730.0	5.525714286
AUT	2017-01-01	manufacture of other transport equipment	12047.0	5.605714286
AUT	2017-01-01	manufacture of furniture	25466.0	5.491428571
AUT	2017-01-01	other manufacturing	19184.0	5.218571429
AUT	2017-01-01	repair and installation of machinery and equipment	29363.0	5.347142857
AUT	2017-01-01	electricity, gas, steam and air conditioning supply	30470.0	5.451428571
AUT	2017-01-01	water collection, treatment and supply	1373.0	4.44
AUT	2017-01-01	sewerage	2389.0	5.837142857000001
AUT	2017-01-01	waste collection, treatment and disposal activities; materials recovery	12808.0	5.418571429
AUT	2017-01-01	construction of buildings	93408.0	5.375714286
AUT	2017-01-01	civil engineering	49985.0	5.742857142999999
AUT	2017-01-01	specialized construction activities	198627.0	5.362857143
AUT	2017-01-01	wholesale and retail trade and repair of motor vehicles and motorcycles	68638.0	5.23
AUT	2017-01-01	wholesale trade, except of motor vehicles and motorcycles	181399.0	5.221428571000001
AUT	2017-01-01	retail trade, except of motor vehicles and motorcycles	361946.0	4.417142857
AUT	2017-01-01	land transport and transport via pipelines	91316.0	5.7728571429999995
AUT	2017-01-01	water transport	1215.0	5.871428571
AUT	2017-01-01	air transport	8027.0	4.954285714
AUT	2017-01-01	warehousing and support activities for transportation	83300.0	5.385714286
AUT	2017-01-01	postal and courier activities	26333.0	5.322857143
AUT	2017-01-01	accommodation	87630.0	5.271428571
AUT	2017-01-01	food and beverage service activities	175155.0	4.86
AUT	2017-01-01	publishing activities	15468.0	4.702857143
AUT	2017-01-01	motion picture, video and television programme production, sound recording and music publishing activities	6284.0	5.028571428999999
AUT	2017-01-01	programming and broadcasting activities	7577.0	5.397142857
AUT	2017-01-01	telecommunications	23349.0	5.417142857000001
AUT	2017-01-01	computer programming, consultancy and related activities	71042.0	5.424285714
AUT	2017-01-01	information service activities	9827.0	5.175714286
AUT	2017-01-01	financial service activities, except insurance and pension funding	92472.0	5.0685714289999995
AUT	2017-01-01	insurance, reinsurance and pension funding, except compulsory social security	26906.0	5.234285713999999
AUT	2017-01-01	activities auxiliary to financial service and insurance activities	26889.0	5.375714286
AUT	2017-01-01	real estate activities	36911.0	4.512857143
AUT	2017-01-01	legal and accounting activities	64554.0	4.778571428999999
AUT	2017-01-01	activities of head offices; management consultancy activities	38796.0	5.111428571
AUT	2017-01-01	architectural and engineering activities; technical testing and analysis	64099.0	5.378571429
AUT	2017-01-01	scientific research and development	14825.0	4.785714286
AUT	2017-01-01	advertising and market research	28462.0	4.712857143
AUT	2017-01-01	other professional, scientific and technical activities	22819.0	4.877142857
AUT	2017-01-01	veterinary activities	5685.0	4.6428571430000005
AUT	2017-01-01	rental and leasing activities	7786.0	5.07
AUT	2017-01-01	employment activities	8511.0	5.194285713999999
AUT	2017-01-01	travel agency, tour operator, reservation service and related activities	20072.0	4.837142857
AUT	2017-01-01	security and investigation activities	11939.0	5.018571429
AUT	2017-01-01	services to buildings and landscape activities	79861.0	4.267142857
AUT	2017-01-01	office administrative, office support and other business support activities	15613.0	4.787142857
AUT	2017-01-01	public administration and defence; compulsory social security	282494.0	5.347142857
AUT	2017-01-01	education	299538.0	4.652857143
AUT	2017-01-01	human health activities	285005.0	4.768571429
AUT	2017-01-01	residential care activities	85069.0	4.59
AUT	2017-01-01	social work activities without accommodation	82647.0	4.137142857
AUT	2017-01-01	creative, arts and entertainment activities	28968.0	4.732857143
AUT	2017-01-01	libraries, archives, museums and other cultural activities	11361.0	4.658571428999999
AUT	2017-01-01	gambling and betting activities	7811.0	4.912857143
AUT	2017-01-01	sports activities and amusement and recreation activities	23155.0	4.304285714
AUT	2017-01-01	activities of membership organizations	46083.0	4.482857143
AUT	2017-01-01	repair of computers and personal and household goods	4249.0	4.72
AUT	2017-01-01	other personal service activities	72496.0	4.3957142860000005
AUT	2017-01-01	activities of households as employers of domestic personnel	9868.0	2.282857143
AUT	2017-01-01	activities of extraterritorial organizations and bodies	7296.0	5.574285714
AUT	2018-01-01	crop and animal production, hunting and related service activities	148745.0	6.168571429
AUT	2018-01-01	forestry and logging	10154.0	5.892857143
AUT	2018-01-01	other mining and quarrying	4279.0	5.512857143
AUT	2018-01-01	manufacture of food products	72387.0	5.25
AUT	2018-01-01	manufacture of beverages	8462.0	5.284285714
AUT	2018-01-01	manufacture of textiles	8898.0	4.941428571
AUT	2018-01-01	manufacture of wearing apparel	5009.0	4.662857143
AUT	2018-01-01	manufacture of leather and related products	3840.0	4.845714286000001
AUT	2018-01-01	manufacture of wood and of products of wood and cork, except furniture; manufacture of articles of straw and plaiting materials	28623.0	5.497142857
AUT	2018-01-01	manufacture of paper and paper products	15590.0	5.424285714
AUT	2018-01-01	printing and reproduction of recorded media	13612.0	4.86
AUT	2018-01-01	manufacture of chemicals and chemical products	23519.0	5.612857142999999
AUT	2018-01-01	manufacture of pharmaceuticals, medicinal chemical and botanical products	20967.0	5.22
AUT	2018-01-01	manufacture of rubber and plastics products	31401.0	5.338571429
AUT	2018-01-01	manufacture of other non-metallic mineral products	30781.0	5.288571429
AUT	2018-01-01	manufacture of basic metals	37058.0	5.484285713999999
AUT	2018-01-01	manufacture of fabricated metal products, except machinery and equipment	87463.0	5.337142857
AUT	2018-01-01	manufacture of computer, electronic and optical products	31547.0	5.27
AUT	2018-01-01	manufacture of electrical equipment	48884.0	5.407142857
AUT	2018-01-01	manufacture of machinery and equipment n.e.c.	85894.0	5.42
AUT	2018-01-01	manufacture of motor vehicles, trailers and semi-trailers	43541.0	5.408571428999999
AUT	2018-01-01	manufacture of other transport equipment	16253.0	5.364285714
AUT	2018-01-01	manufacture of furniture	29178.0	5.444285713999999
AUT	2018-01-01	other manufacturing	20918.0	4.881428571
AUT	2018-01-01	repair and installation of machinery and equipment	34247.0	5.454285714
AUT	2018-01-01	electricity, gas, steam and air conditioning supply	27595.0	5.464285714
AUT	2018-01-01	waste collection, treatment and disposal activities; materials recovery	14675.0	5.251428571
AUT	2018-01-01	construction of buildings	93948.0	5.444285713999999
AUT	2018-01-01	civil engineering	48792.0	5.647142857
AUT	2018-01-01	specialized construction activities	200954.0	5.362857143
AUT	2018-01-01	wholesale and retail trade and repair of motor vehicles and motorcycles	68036.0	5.467142857000001
AUT	2018-01-01	wholesale trade, except of motor vehicles and motorcycles	185806.0	5.264285714
AUT	2018-01-01	retail trade, except of motor vehicles and motorcycles	370221.0	4.472857143
AUT	2018-01-01	land transport and transport via pipelines	97018.0	5.655714286
AUT	2018-01-01	air transport	8783.0	4.621428571
AUT	2018-01-01	warehousing and support activities for transportation	80546.0	5.282857143
AUT	2018-01-01	postal and courier activities	31942.0	5.267142857
AUT	2018-01-01	accommodation	86606.0	5.3
AUT	2018-01-01	food and beverage service activities	170794.0	5.128571429
AUT	2018-01-01	publishing activities	18126.0	4.914285714
AUT	2018-01-01	motion picture, video and television programme production, sound recording and music publishing activities	8707.0	5.08
AUT	2018-01-01	programming and broadcasting activities	6514.0	5.172857143
AUT	2018-01-01	telecommunications	17428.0	5.33
AUT	2018-01-01	computer programming, consultancy and related activities	65609.0	5.481428571
AUT	2018-01-01	information service activities	15468.0	5.241428571
AUT	2018-01-01	financial service activities, except insurance and pension funding	82658.0	4.96
AUT	2018-01-01	insurance, reinsurance and pension funding, except compulsory social security	25638.0	5.045714286
AUT	2018-01-01	activities auxiliary to financial service and insurance activities	29243.0	5.09
AUT	2018-01-01	real estate activities	37003.0	4.697142857
AUT	2018-01-01	legal and accounting activities	71109.0	4.764285714
AUT	2018-01-01	activities of head offices; management consultancy activities	50816.0	5.262857143
AUT	2018-01-01	architectural and engineering activities; technical testing and analysis	69846.0	5.192857143
AUT	2018-01-01	scientific research and development	13026.0	4.911428571
AUT	2018-01-01	advertising and market research	26433.0	4.841428571000001
AUT	2018-01-01	other professional, scientific and technical activities	21544.0	5.032857143
AUT	2018-01-01	veterinary activities	6905.0	4.134285714
AUT	2018-01-01	rental and leasing activities	8787.0	5.198571428999999
AUT	2018-01-01	employment activities	8916.0	5.037142857
AUT	2018-01-01	travel agency, tour operator, reservation service and related activities	20695.0	4.99
AUT	2018-01-01	security and investigation activities	13986.0	5.1857142860000005
AUT	2018-01-01	services to buildings and landscape activities	90915.0	4.457142857
AUT	2018-01-01	office administrative, office support and other business support activities	12916.0	4.445714286
AUT	2018-01-01	public administration and defence; compulsory social security	282337.0	5.367142857
AUT	2018-01-01	education	294439.0	4.707142857
AUT	2018-01-01	human health activities	286878.0	4.748571429
AUT	2018-01-01	residential care activities	86801.0	4.551428571000001
AUT	2018-01-01	social work activities without accommodation	85315.0	4.2257142860000005
AUT	2018-01-01	creative, arts and entertainment activities	28129.0	5.0685714289999995
AUT	2018-01-01	libraries, archives, museums and other cultural activities	13085.0	4.462857143
AUT	2018-01-01	gambling and betting activities	5164.0	4.987142857
AUT	2018-01-01	sports activities and amusement and recreation activities	21955.0	4.65
AUT	2018-01-01	activities of membership organizations	43389.0	4.72
AUT	2018-01-01	repair of computers and personal and household goods	4093.0	4.955714286
AUT	2018-01-01	other personal service activities	68248.0	4.315714286
AUT	2018-01-01	activities of households as employers of domestic personnel	7129.0	2.548571429
AUT	2018-01-01	activities of extraterritorial organizations and bodies	9648.0	5.565714286
AUT	2019-01-01	crop and animal production, hunting and related service activities	145044.0	6.082857142999999
AUT	2019-01-01	forestry and logging	13632.0	5.628571429
AUT	2019-01-01	other mining and quarrying	4952.0	5.4314285710000005
AUT	2019-01-01	manufacture of food products	72804.0	5.1857142860000005
AUT	2019-01-01	manufacture of beverages	9524.0	5.498571429
AUT	2019-01-01	manufacture of textiles	8964.0	5.348571429
AUT	2019-01-01	manufacture of wearing apparel	5990.0	4.502857143
AUT	2019-01-01	manufacture of wood and of products of wood and cork, except furniture; manufacture of articles of straw and plaiting materials	29317.0	5.53
AUT	2019-01-01	manufacture of paper and paper products	14232.0	5.4357142860000005
AUT	2019-01-01	printing and reproduction of recorded media	14270.0	4.792857143
AUT	2019-01-01	manufacture of chemicals and chemical products	22662.0	5.281428571
AUT	2019-01-01	manufacture of pharmaceuticals, medicinal chemical and botanical products	17403.0	5.088571429
AUT	2019-01-01	manufacture of rubber and plastics products	30839.0	5.457142857000001
AUT	2019-01-01	manufacture of other non-metallic mineral products	26580.0	5.47
AUT	2019-01-01	manufacture of basic metals	36966.0	5.405714286
AUT	2019-01-01	manufacture of fabricated metal products, except machinery and equipment	87842.0	5.301428571000001
AUT	2019-01-01	manufacture of computer, electronic and optical products	32098.0	5.192857143
AUT	2019-01-01	manufacture of electrical equipment	44405.0	5.301428571000001
AUT	2019-01-01	manufacture of machinery and equipment n.e.c.	88877.0	5.385714286
AUT	2019-01-01	manufacture of motor vehicles, trailers and semi-trailers	45081.0	5.4
AUT	2019-01-01	manufacture of other transport equipment	17297.0	5.538571429
AUT	2019-01-01	manufacture of furniture	29750.0	5.422857143
AUT	2019-01-01	other manufacturing	22798.0	5.1428571430000005
AUT	2019-01-01	repair and installation of machinery and equipment	32245.0	5.485714286
AUT	2019-01-01	electricity, gas, steam and air conditioning supply	26246.0	5.392857143
AUT	2019-01-01	waste collection, treatment and disposal activities; materials recovery	14337.0	5.462857143
AUT	2019-01-01	construction of buildings	100948.0	5.5
AUT	2019-01-01	civil engineering	50857.0	5.76
AUT	2019-01-01	specialized construction activities	206043.0	5.428571429
AUT	2019-01-01	wholesale and retail trade and repair of motor vehicles and motorcycles	65233.0	5.3185714289999995
AUT	2019-01-01	wholesale trade, except of motor vehicles and motorcycles	196045.0	5.207142857
AUT	2019-01-01	retail trade, except of motor vehicles and motorcycles	364529.0	4.484285713999999
AUT	2019-01-01	land transport and transport via pipelines	100642.0	5.754285714
AUT	2019-01-01	air transport	10561.0	5.095714286000001
AUT	2019-01-01	warehousing and support activities for transportation	81620.0	5.365714286
AUT	2019-01-01	postal and courier activities	28326.0	5.13
AUT	2019-01-01	accommodation	93381.0	5.471428571000001
AUT	2019-01-01	food and beverage service activities	175317.0	5.051428571000001
AUT	2019-01-01	publishing activities	17791.0	5.034285714
AUT	2019-01-01	motion picture, video and television programme production, sound recording and music publishing activities	8909.0	4.75
AUT	2019-01-01	programming and broadcasting activities	8934.0	4.922857143
AUT	2019-01-01	telecommunications	11968.0	5.547142857000001
AUT	2019-01-01	computer programming, consultancy and related activities	64680.0	5.452857142999999
AUT	2019-01-01	information service activities	16074.0	5.197142857
AUT	2019-01-01	financial service activities, except insurance and pension funding	79511.0	5.001428571
AUT	2019-01-01	insurance, reinsurance and pension funding, except compulsory social security	22967.0	5.231428571
AUT	2019-01-01	activities auxiliary to financial service and insurance activities	28770.0	5.154285713999999
AUT	2019-01-01	real estate activities	38107.0	4.731428571
AUT	2019-01-01	legal and accounting activities	69521.0	4.8128571430000004
AUT	2019-01-01	activities of head offices; management consultancy activities	49582.0	5.23
AUT	2019-01-01	architectural and engineering activities; technical testing and analysis	78336.0	5.355714286
AUT	2019-01-01	scientific research and development	12225.0	4.825714286
AUT	2019-01-01	advertising and market research	29972.0	5.061428571
AUT	2019-01-01	other professional, scientific and technical activities	24529.0	5.035714286
AUT	2019-01-01	veterinary activities	6035.0	4.531428571
AUT	2019-01-01	rental and leasing activities	7603.0	4.924285714
AUT	2019-01-01	employment activities	10594.0	4.8928571430000005
AUT	2019-01-01	travel agency, tour operator, reservation service and related activities	18135.0	4.94
AUT	2019-01-01	security and investigation activities	9052.0	5.335714286
AUT	2019-01-01	services to buildings and landscape activities	90637.0	4.441428571
AUT	2019-01-01	office administrative, office support and other business support activities	18665.0	4.872857143
AUT	2019-01-01	public administration and defence; compulsory social security	281401.0	5.33
AUT	2019-01-01	education	298428.0	4.75
AUT	2019-01-01	human health activities	294958.0	4.768571429
AUT	2019-01-01	residential care activities	77847.0	4.548571429
AUT	2019-01-01	social work activities without accommodation	96051.0	4.22
AUT	2019-01-01	creative, arts and entertainment activities	30231.0	4.785714286
AUT	2019-01-01	libraries, archives, museums and other cultural activities	10394.0	4.058571429
AUT	2019-01-01	gambling and betting activities	6139.0	4.927142857
AUT	2019-01-01	sports activities and amusement and recreation activities	28598.0	4.838571429
AUT	2019-01-01	activities of membership organizations	47158.0	4.794285714
AUT	2019-01-01	repair of computers and personal and household goods	4910.0	4.855714286
AUT	2019-01-01	other personal service activities	62795.0	4.368571429
AUT	2019-01-01	activities of households as employers of domestic personnel	5881.0	2.9071428569999997
AUT	2019-01-01	activities of extraterritorial organizations and bodies	6726.0	5.83
AUT	2020-01-01	crop and animal production, hunting and related service activities	151681.0	6.384285714
AUT	2020-01-01	forestry and logging	15422.0	5.41
AUT	2020-01-01	other mining and quarrying	5696.0	5.42
AUT	2020-01-01	manufacture of food products	68956.0	4.95
AUT	2020-01-01	manufacture of beverages	10373.0	4.862857143
AUT	2020-01-01	manufacture of textiles	7242.0	5.011428571000001
AUT	2020-01-01	manufacture of wearing apparel	5288.0	4.1042857139999995
AUT	2020-01-01	manufacture of wood and of products of wood and cork, except furniture; manufacture of articles of straw and plaiting materials	27953.0	5.467142857000001
AUT	2020-01-01	manufacture of paper and paper products	12873.0	5.258571429
AUT	2020-01-01	printing and reproduction of recorded media	12164.0	4.3971428569999995
AUT	2020-01-01	manufacture of chemicals and chemical products	21458.0	5.1471428569999995
AUT	2020-01-01	manufacture of pharmaceuticals, medicinal chemical and botanical products	16422.0	5.115714286
AUT	2020-01-01	manufacture of rubber and plastics products	33305.0	5.1428571430000005
AUT	2020-01-01	manufacture of other non-metallic mineral products	24032.0	5.1485714289999995
AUT	2020-01-01	manufacture of basic metals	36653.0	5.155714286
AUT	2020-01-01	manufacture of fabricated metal products, except machinery and equipment	81906.0	4.982857143
AUT	2020-01-01	manufacture of computer, electronic and optical products	31480.0	5.127142857
AUT	2020-01-01	manufacture of electrical equipment	41982.0	5.082857143
AUT	2020-01-01	manufacture of machinery and equipment n.e.c.	88302.0	5.018571429
AUT	2020-01-01	manufacture of motor vehicles, trailers and semi-trailers	47704.0	5.162857143
AUT	2020-01-01	manufacture of other transport equipment	13864.0	5.082857143
AUT	2020-01-01	manufacture of furniture	26937.0	5.381428571
AUT	2020-01-01	other manufacturing	21694.0	4.735714286
AUT	2020-01-01	repair and installation of machinery and equipment	35128.0	5.3128571430000004
AUT	2020-01-01	electricity, gas, steam and air conditioning supply	30142.0	5.138571429
AUT	2020-01-01	sewerage	3962.0	4.961428571
AUT	2020-01-01	waste collection, treatment and disposal activities; materials recovery	12548.0	5.095714286000001
AUT	2020-01-01	construction of buildings	91608.0	5.31
AUT	2020-01-01	civil engineering	52652.0	5.474285714
AUT	2020-01-01	specialized construction activities	204061.0	5.234285713999999
AUT	2020-01-01	wholesale and retail trade and repair of motor vehicles and motorcycles	71727.0	4.987142857
AUT	2020-01-01	wholesale trade, except of motor vehicles and motorcycles	190208.0	4.9328571430000006
AUT	2020-01-01	retail trade, except of motor vehicles and motorcycles	357380.0	4.26
AUT	2020-01-01	land transport and transport via pipelines	95905.0	5.525714286
AUT	2020-01-01	air transport	10585.0	3.522857143
AUT	2020-01-01	warehousing and support activities for transportation	83327.0	5.127142857
AUT	2020-01-01	postal and courier activities	28341.0	5.002857143
AUT	2020-01-01	accommodation	81582.0	4.605714286
AUT	2020-01-01	food and beverage service activities	145806.0	4.624285714
AUT	2020-01-01	publishing activities	16948.0	4.468571429
AUT	2020-01-01	motion picture, video and television programme production, sound recording and music publishing activities	6855.0	4.288571429
AUT	2020-01-01	programming and broadcasting activities	6368.0	5.154285713999999
AUT	2020-01-01	telecommunications	12700.0	5.425714286
AUT	2020-01-01	computer programming, consultancy and related activities	71705.0	5.007142857
AUT	2020-01-01	information service activities	13624.0	4.998571429
AUT	2020-01-01	financial service activities, except insurance and pension funding	90449.0	4.97
AUT	2020-01-01	insurance, reinsurance and pension funding, except compulsory social security	23454.0	5.167142857
AUT	2020-01-01	activities auxiliary to financial service and insurance activities	27740.0	5.008571429
AUT	2020-01-01	real estate activities	42912.0	4.521428571
AUT	2020-01-01	legal and accounting activities	71485.0	4.862857143
AUT	2020-01-01	activities of head offices; management consultancy activities	55873.0	4.8128571430000004
AUT	2020-01-01	architectural and engineering activities; technical testing and analysis	75349.0	4.981428571
AUT	2020-01-01	scientific research and development	16081.0	4.824285714
AUT	2020-01-01	advertising and market research	27364.0	4.422857143
AUT	2020-01-01	other professional, scientific and technical activities	21033.0	4.5628571430000004
AUT	2020-01-01	veterinary activities	5907.0	4.327142857
AUT	2020-01-01	rental and leasing activities	6623.0	4.704285714
AUT	2020-01-01	employment activities	9427.0	4.688571429
AUT	2020-01-01	travel agency, tour operator, reservation service and related activities	14941.0	3.65
AUT	2020-01-01	security and investigation activities	12133.0	5.301428571000001
AUT	2020-01-01	services to buildings and landscape activities	87857.0	4.232857143
AUT	2020-01-01	office administrative, office support and other business support activities	15693.0	4.26
AUT	2020-01-01	public administration and defence; compulsory social security	290709.0	5.218571429
AUT	2020-01-01	education	289167.0	4.528571428999999
AUT	2020-01-01	human health activities	302644.0	4.621428571
AUT	2020-01-01	residential care activities	74833.0	4.555714286000001
AUT	2020-01-01	social work activities without accommodation	88896.0	3.995714286
AUT	2020-01-01	creative, arts and entertainment activities	26694.0	4.43
AUT	2020-01-01	libraries, archives, museums and other cultural activities	10240.0	3.877142857
AUT	2020-01-01	gambling and betting activities	6499.0	4.865714286
AUT	2020-01-01	sports activities and amusement and recreation activities	27780.0	3.8685714289999997
AUT	2020-01-01	activities of membership organizations	51408.0	4.565714286
AUT	2020-01-01	repair of computers and personal and household goods	5732.0	4.434285714
AUT	2020-01-01	other personal service activities	66425.0	4.175714286
AUT	2020-01-01	activities of households as employers of domestic personnel	4818.0	2.54
AUT	2020-01-01	activities of extraterritorial organizations and bodies	7848.0	5.135714286
BDI	2014-01-01	crop and animal production, hunting and related service activities	3157878.0	5.541428571
BDI	2014-01-01	forestry and logging	2292.0	5.097142857
BDI	2014-01-01	fishing and aquaculture	5648.0	7.578571429
BDI	2014-01-01	mining of metal ores	8471.0	7.285714286
BDI	2014-01-01	other mining and quarrying	3821.0	6.798571429
BDI	2014-01-01	manufacture of food products	9958.0	7.322857142999999
BDI	2014-01-01	manufacture of beverages	2254.0	6.44
BDI	2014-01-01	manufacture of textiles	9518.0	6.821428571
BDI	2014-01-01	manufacture of wearing apparel	1411.0	6.661428571
BDI	2014-01-01	manufacture of leather and related products	1349.0	5.135714286
BDI	2014-01-01	manufacture of wood and of products of wood and cork, except furniture; manufacture of articles of straw and plaiting materials	18789.0	6.031428571
BDI	2014-01-01	manufacture of other non-metallic mineral products	15479.0	6.047142857000001
BDI	2014-01-01	manufacture of fabricated metal products, except machinery and equipment	2467.0	6.322857142999999
BDI	2014-01-01	manufacture of furniture	964.0	5.111428571
BDI	2014-01-01	repair and installation of machinery and equipment	1115.0	7.781428571
BDI	2014-01-01	electricity, gas, steam and air conditioning supply	1324.0	4.977142857
BDI	2014-01-01	water collection, treatment and supply	1035.0	6.454285714
BDI	2014-01-01	construction of buildings	41921.0	6.021428571
BDI	2014-01-01	civil engineering	306.0	7.622857142999999
BDI	2014-01-01	specialized construction activities	6020.0	6.537142857
BDI	2014-01-01	wholesale and retail trade and repair of motor vehicles and motorcycles	10310.0	7.187142857
BDI	2014-01-01	wholesale trade, except of motor vehicles and motorcycles	14547.0	6.89
BDI	2014-01-01	retail trade, except of motor vehicles and motorcycles	95860.0	7.377142857000001
BDI	2014-01-01	land transport and transport via pipelines	34895.0	8.43
BDI	2014-01-01	warehousing and support activities for transportation	5993.0	6.84
BDI	2014-01-01	postal and courier activities	907.0	4.991428571
BDI	2014-01-01	accommodation	1603.0	8.112857143
BDI	2014-01-01	food and beverage service activities	21503.0	7.311428571
BDI	2014-01-01	motion picture, video and television programme production, sound recording and music publishing activities	1420.0	6.815714286
BDI	2014-01-01	telecommunications	661.0	6.161428571
BDI	2014-01-01	computer programming, consultancy and related activities	1343.0	7.984285713999999
BDI	2014-01-01	information service activities	505.0	8.201428571000001
BDI	2014-01-01	financial service activities, except insurance and pension funding	3843.0	7.324285714
BDI	2014-01-01	insurance, reinsurance and pension funding, except compulsory social security	737.0	5.741428571
BDI	2014-01-01	activities auxiliary to financial service and insurance activities	408.0	6.394285714
BDI	2014-01-01	legal and accounting activities	812.0	7.5242857139999995
BDI	2014-01-01	architectural and engineering activities; technical testing and analysis	1016.0	5.642857143
BDI	2014-01-01	veterinary activities	1146.0	6.555714286000001
BDI	2014-01-01	security and investigation activities	3015.0	9.611428571
BDI	2014-01-01	office administrative, office support and other business support activities	706.0	6.948571428999999
BDI	2014-01-01	public administration and defence; compulsory social security	15694.0	7.211428571
BDI	2014-01-01	education	63324.0	5.615714286
BDI	2014-01-01	human health activities	10850.0	7.292857142999999
BDI	2014-01-01	creative, arts and entertainment activities	2740.0	5.56
BDI	2014-01-01	sports activities and amusement and recreation activities	715.0	4.052857143
BDI	2014-01-01	activities of membership organizations	6550.0	5.915714286
BDI	2014-01-01	repair of computers and personal and household goods	6373.0	6.044285714
BDI	2014-01-01	other personal service activities	7956.0	7.191428571
BDI	2014-01-01	activities of households as employers of domestic personnel	57486.0	8.985714286
BDI	2014-01-01	undifferentiated goods- and services-producing activities of private households for own use	1804.0	5.272857143
BEL	2008-01-01	crop and animal production, hunting and related service activities	64876.0	7.548571429
BEL	2008-01-01	forestry and logging	3210.0	6.778571428999999
BEL	2008-01-01	other mining and quarrying	3528.0	5.538571429
BEL	2008-01-01	manufacture of food products	92020.0	5.367142857
BEL	2008-01-01	manufacture of beverages	8457.0	5.542857142999999
BEL	2008-01-01	manufacture of textiles	28314.0	5.238571428999999
BEL	2008-01-01	manufacture of wearing apparel	8258.0	5.385714286
BEL	2008-01-01	manufacture of leather and related products	2485.0	5.168571429
BEL	2008-01-01	manufacture of wood and of products of wood and cork, except furniture; manufacture of articles of straw and plaiting materials	23591.0	5.9314285710000005
BEL	2008-01-01	manufacture of paper and paper products	15078.0	5.378571429
BEL	2008-01-01	printing and reproduction of recorded media	30473.0	5.5242857139999995
BEL	2008-01-01	manufacture of coke and refined petroleum products	9985.0	5.407142857
BEL	2008-01-01	manufacture of chemicals and chemical products	64915.0	5.462857143
BEL	2008-01-01	manufacture of pharmaceuticals, medicinal chemical and botanical products	37854.0	5.4314285710000005
BEL	2008-01-01	manufacture of rubber and plastics products	28755.0	5.451428571
BEL	2008-01-01	manufacture of other non-metallic mineral products	38535.0	5.6085714289999995
BEL	2008-01-01	manufacture of basic metals	46928.0	5.4771428570000005
BEL	2008-01-01	manufacture of fabricated metal products, except machinery and equipment	70464.0	5.41
BEL	2008-01-01	manufacture of computer, electronic and optical products	24585.0	5.662857142999999
BEL	2008-01-01	manufacture of electrical equipment	19900.0	5.355714286
[truncated: 53,836 more rows]
