# Supplementary material for: Interdisciplinary applications of human time use with generalized lexicons
Source: PLoS One. 2022 Jul 14;17(7):e0270583. doi: 10.1371/journal.pone.0270583 (PMC9282456; doi:10.1371/journal.pone.0270583)
Supplement: S1 Data — (ZIP) [file pone.0270583.s005.zip › Galbraith_MOOGAL_data/IND2019_MLdef.csv]

tier1	tier2	hours_per_day	growth_collection	processing	preparation	material	energy	things	buildings	infrastructure	inhabited	waste	sleep	hygiene_grooming	childcare	adultcare	moving_things	moving_people	organization	education_research	meals	active_rec	religious	social	interactive	passive	work_employment	work_other	unknown
Employment and related activities	Employment in corporations, government and non-profit institutions	0.433333333	nan;nan	nan;nan	nan;nan	nan;nan	nan;nan	nan;nan	nan;nan	nan;nan	nan;nan	nan;nan	nan;nan	nan;nan	nan;nan	nan;nan	nan;nan	nan;nan	nan;nan	nan;nan	nan;nan	nan;nan	nan;nan	nan;nan	nan;nan	nan;nan	1.0;0.0	nan;nan	nan;nan
Employment and related activities	Growing of crops for the market in household enterprises	0.583333333	nan;nan	nan;nan	nan;nan	nan;nan	nan;nan	nan;nan	nan;nan	nan;nan	nan;nan	nan;nan	nan;nan	nan;nan	nan;nan	nan;nan	nan;nan	nan;nan	nan;nan	nan;nan	nan;nan	nan;nan	nan;nan	nan;nan	nan;nan	nan;nan	1.0;0.0	nan;nan	nan;nan
Employment and related activities	Raising animals for the market in household enterprises	0.05	nan;nan	nan;nan	nan;nan	nan;nan	nan;nan	nan;nan	nan;nan	nan;nan	nan;nan	nan;nan	nan;nan	nan;nan	nan;nan	nan;nan	nan;nan	nan;nan	nan;nan	nan;nan	nan;nan	nan;nan	nan;nan	nan;nan	nan;nan	nan;nan	1.0;0.0	nan;nan	nan;nan
Employment and related activities	Forestry and logging for the market in household enterprises	0	nan;nan	nan;nan	nan;nan	nan;nan	nan;nan	nan;nan	nan;nan	nan;nan	nan;nan	nan;nan	nan;nan	nan;nan	nan;nan	nan;nan	nan;nan	nan;nan	nan;nan	nan;nan	nan;nan	nan;nan	nan;nan	nan;nan	nan;nan	nan;nan	1.0;0.0	nan;nan	nan;nan
Employment and related activities	Fishing for the market in household enterprises	0.016666667	nan;nan	nan;nan	nan;nan	nan;nan	nan;nan	nan;nan	nan;nan	nan;nan	nan;nan	nan;nan	nan;nan	nan;nan	nan;nan	nan;nan	nan;nan	nan;nan	nan;nan	nan;nan	nan;nan	nan;nan	nan;nan	nan;nan	nan;nan	nan;nan	1.0;0.0	nan;nan	nan;nan
Employment and related activities	Aquaculture for the market in household enterprises	0	nan;nan	nan;nan	nan;nan	nan;nan	nan;nan	nan;nan	nan;nan	nan;nan	nan;nan	nan;nan	nan;nan	nan;nan	nan;nan	nan;nan	nan;nan	nan;nan	nan;nan	nan;nan	nan;nan	nan;nan	nan;nan	nan;nan	nan;nan	nan;nan	1.0;0.0	nan;nan	nan;nan
Employment and related activities	Mining and quarrying for the market in household enterprises	0	nan;nan	nan;nan	nan;nan	nan;nan	nan;nan	nan;nan	nan;nan	nan;nan	nan;nan	nan;nan	nan;nan	nan;nan	nan;nan	nan;nan	nan;nan	nan;nan	nan;nan	nan;nan	nan;nan	nan;nan	nan;nan	nan;nan	nan;nan	nan;nan	1.0;0.0	nan;nan	nan;nan
Employment and related activities	Making and processing goods for the market in household enterprises	0.133333333	nan;nan	nan;nan	nan;nan	nan;nan	nan;nan	nan;nan	nan;nan	nan;nan	nan;nan	nan;nan	nan;nan	nan;nan	nan;nan	nan;nan	nan;nan	nan;nan	nan;nan	nan;nan	nan;nan	nan;nan	nan;nan	nan;nan	nan;nan	nan;nan	1.0;0.0	nan;nan	nan;nan
Employment and related activities	Construction activities for the market in household enterprises	0.233333333	nan;nan	nan;nan	nan;nan	nan;nan	nan;nan	nan;nan	nan;nan	nan;nan	nan;nan	nan;nan	nan;nan	nan;nan	nan;nan	nan;nan	nan;nan	nan;nan	nan;nan	nan;nan	nan;nan	nan;nan	nan;nan	nan;nan	nan;nan	nan;nan	1.0;0.0	nan;nan	nan;nan
Employment and related activities	Other activities related to employment in household enterprises to produce goods	0.05	nan;nan	nan;nan	nan;nan	nan;nan	nan;nan	nan;nan	nan;nan	nan;nan	nan;nan	nan;nan	nan;nan	nan;nan	nan;nan	nan;nan	nan;nan	nan;nan	nan;nan	nan;nan	nan;nan	nan;nan	nan;nan	nan;nan	nan;nan	nan;nan	1.0;0.0	nan;nan	nan;nan
Employment and related activities	Vending and trading of goods in household enterprises	0.216666667	nan;nan	nan;nan	nan;nan	nan;nan	nan;nan	nan;nan	nan;nan	nan;nan	nan;nan	nan;nan	nan;nan	nan;nan	nan;nan	nan;nan	nan;nan	nan;nan	nan;nan	nan;nan	nan;nan	nan;nan	nan;nan	nan;nan	nan;nan	nan;nan	1.0;0.0	nan;nan	nan;nan
Employment and related activities	Providing paid repair, installation, maintenance and disposal in households and household enterprises	0.066666667	nan;nan	nan;nan	nan;nan	nan;nan	nan;nan	nan;nan	nan;nan	nan;nan	nan;nan	nan;nan	nan;nan	nan;nan	nan;nan	nan;nan	nan;nan	nan;nan	nan;nan	nan;nan	nan;nan	nan;nan	nan;nan	nan;nan	nan;nan	nan;nan	1.0;0.0	nan;nan	nan;nan
Employment and related activities	Providing paid business and professional services in households and household enterprises	0.1	nan;nan	nan;nan	nan;nan	nan;nan	nan;nan	nan;nan	nan;nan	nan;nan	nan;nan	nan;nan	nan;nan	nan;nan	nan;nan	nan;nan	nan;nan	nan;nan	nan;nan	nan;nan	nan;nan	nan;nan	nan;nan	nan;nan	nan;nan	nan;nan	1.0;0.0	nan;nan	nan;nan
Employment and related activities	Transporting goods and passengers for pay or profit in households and household enterprises	0.1	nan;nan	nan;nan	nan;nan	nan;nan	nan;nan	nan;nan	nan;nan	nan;nan	nan;nan	nan;nan	nan;nan	nan;nan	nan;nan	nan;nan	nan;nan	nan;nan	nan;nan	nan;nan	nan;nan	nan;nan	nan;nan	nan;nan	nan;nan	nan;nan	1.0;0.0	nan;nan	nan;nan
Employment and related activities	Providing paid personal care services in households and household enterprises	0.016666667	nan;nan	nan;nan	nan;nan	nan;nan	nan;nan	nan;nan	nan;nan	nan;nan	nan;nan	nan;nan	nan;nan	nan;nan	nan;nan	nan;nan	nan;nan	nan;nan	nan;nan	nan;nan	nan;nan	nan;nan	nan;nan	nan;nan	nan;nan	nan;nan	1.0;0.0	nan;nan	nan;nan
Employment and related activities	Providing paid domestic services	0.033333333	nan;nan	nan;nan	nan;nan	nan;nan	nan;nan	nan;nan	nan;nan	nan;nan	nan;nan	nan;nan	nan;nan	nan;nan	nan;nan	nan;nan	nan;nan	nan;nan	nan;nan	nan;nan	nan;nan	nan;nan	nan;nan	nan;nan	nan;nan	nan;nan	1.0;0.0	nan;nan	nan;nan
Employment and related activities	Other activities related to employment in households and household enterprises providing services	0.133333333	nan;nan	nan;nan	nan;nan	nan;nan	nan;nan	nan;nan	nan;nan	nan;nan	nan;nan	nan;nan	nan;nan	nan;nan	nan;nan	nan;nan	nan;nan	nan;nan	nan;nan	nan;nan	nan;nan	nan;nan	nan;nan	nan;nan	nan;nan	nan;nan	1.0;0.0	nan;nan	nan;nan
Employment and related activities	Activities ancillary to employment	0.133333333	nan;nan	nan;nan	nan;nan	nan;nan	nan;nan	nan;nan	nan;nan	nan;nan	nan;nan	nan;nan	nan;nan	nan;nan	nan;nan	nan;nan	nan;nan	nan;nan	nan;nan	nan;nan	nan;nan	nan;nan	nan;nan	nan;nan	nan;nan	nan;nan	1.0;0.0	nan;nan	nan;nan
Employment and related activities	Breaks during working time within employment	0.033333333	nan;nan	nan;nan	nan;nan	nan;nan	nan;nan	nan;nan	nan;nan	nan;nan	nan;nan	nan;nan	nan;nan	nan;nan	nan;nan	nan;nan	nan;nan	nan;nan	nan;nan	nan;nan	nan;nan	nan;nan	nan;nan	nan;nan	nan;nan	nan;nan	1.0;0.0	nan;nan	nan;nan
Employment and related activities	Training and studies in relation to employment	0	nan;nan	nan;nan	nan;nan	nan;nan	nan;nan	nan;nan	nan;nan	nan;nan	nan;nan	nan;nan	nan;nan	nan;nan	nan;nan	nan;nan	nan;nan	nan;nan	nan;nan	nan;nan	nan;nan	nan;nan	nan;nan	nan;nan	nan;nan	nan;nan	1.0;0.0	nan;nan	nan;nan
Employment and related activities	Seeking employment	0	nan;nan	nan;nan	nan;nan	nan;nan	nan;nan	nan;nan	nan;nan	nan;nan	nan;nan	nan;nan	nan;nan	nan;nan	nan;nan	nan;nan	nan;nan	nan;nan	nan;nan	nan;nan	nan;nan	nan;nan	nan;nan	nan;nan	nan;nan	nan;nan	1.0;0.0	nan;nan	nan;nan
Employment and related activities	Setting up a business	0	nan;nan	nan;nan	nan;nan	nan;nan	nan;nan	nan;nan	nan;nan	nan;nan	nan;nan	nan;nan	nan;nan	nan;nan	nan;nan	nan;nan	nan;nan	nan;nan	nan;nan	nan;nan	nan;nan	nan;nan	nan;nan	nan;nan	nan;nan	nan;nan	1.0;0.0	nan;nan	nan;nan
Employment and related activities	Employment-related travel	0.15	nan;nan	nan;nan	nan;nan	nan;nan	nan;nan	nan;nan	nan;nan	nan;nan	nan;nan	nan;nan	nan;nan	nan;nan	nan;nan	nan;nan	nan;nan	1.0;0.0	nan;nan	nan;nan	nan;nan	nan;nan	nan;nan	nan;nan	nan;nan	nan;nan	nan;nan	nan;nan	nan;nan
Employment and related activities	Commuting	0.233333333	nan;nan	nan;nan	nan;nan	nan;nan	nan;nan	nan;nan	nan;nan	nan;nan	nan;nan	nan;nan	nan;nan	nan;nan	nan;nan	nan;nan	nan;nan	1.0;0.0	nan;nan	nan;nan	nan;nan	nan;nan	nan;nan	nan;nan	nan;nan	nan;nan	nan;nan	nan;nan	nan;nan
Production of goods for own final use	Growing crops and kitchen gardening, for own final use	0.183333333	1.0;0.0	nan;nan	nan;nan	nan;nan	nan;nan	nan;nan	nan;nan	nan;nan	nan;nan	nan;nan	nan;nan	nan;nan	nan;nan	nan;nan	nan;nan	nan;nan	nan;nan	nan;nan	nan;nan	nan;nan	nan;nan	nan;nan	nan;nan	nan;nan	nan;nan	nan;nan	nan;nan
Production of goods for own final use	Farming of animals and production of animal products, for own final use	0.116666667	0.6;0.15	0.35;0.075	nan;nan	nan;nan	nan;nan	0.05;0.025	nan;nan	nan;nan	nan;nan	nan;nan	nan;nan	nan;nan	nan;nan	nan;nan	nan;nan	nan;nan	nan;nan	nan;nan	nan;nan	nan;nan	nan;nan	nan;nan	nan;nan	nan;nan	nan;nan	nan;nan	nan;nan
Production of goods for own final use	Hunting, trapping and production of animal skins, for own final use	0	0.5;0.25	nan;nan	nan;nan	nan;nan	nan;nan	0.5;0.25	nan;nan	nan;nan	nan;nan	nan;nan	nan;nan	nan;nan	nan;nan	nan;nan	nan;nan	nan;nan	nan;nan	nan;nan	nan;nan	nan;nan	nan;nan	nan;nan	nan;nan	nan;nan	nan;nan	nan;nan	nan;nan
Production of goods for own final use	Forestry and logging, for own final use	0	nan;nan	nan;nan	nan;nan	1.0;0.0	nan;nan	nan;nan	nan;nan	nan;nan	nan;nan	nan;nan	nan;nan	nan;nan	nan;nan	nan;nan	nan;nan	nan;nan	nan;nan	nan;nan	nan;nan	nan;nan	nan;nan	nan;nan	nan;nan	nan;nan	nan;nan	nan;nan	nan;nan
Production of goods for own final use	Gathering wild products, for own final use	0	1.0;0.0	nan;nan	nan;nan	nan;nan	nan;nan	nan;nan	nan;nan	nan;nan	nan;nan	nan;nan	nan;nan	nan;nan	nan;nan	nan;nan	nan;nan	nan;nan	nan;nan	nan;nan	nan;nan	nan;nan	nan;nan	nan;nan	nan;nan	nan;nan	nan;nan	nan;nan	nan;nan
Production of goods for own final use	Fishing, for own final use	0	1.0;0.0	nan;nan	nan;nan	nan;nan	nan;nan	nan;nan	nan;nan	nan;nan	nan;nan	nan;nan	nan;nan	nan;nan	nan;nan	nan;nan	nan;nan	nan;nan	nan;nan	nan;nan	nan;nan	nan;nan	nan;nan	nan;nan	nan;nan	nan;nan	nan;nan	nan;nan	nan;nan
Production of goods for own final use	Aquaculture, for own final use	0	1.0;0.0	nan;nan	nan;nan	nan;nan	nan;nan	nan;nan	nan;nan	nan;nan	nan;nan	nan;nan	nan;nan	nan;nan	nan;nan	nan;nan	nan;nan	nan;nan	nan;nan	nan;nan	nan;nan	nan;nan	nan;nan	nan;nan	nan;nan	nan;nan	nan;nan	nan;nan	nan;nan
Production of goods for own final use	Mining and quarrying, for own final use	0	nan;nan	nan;nan	nan;nan	1.0;0.0	nan;nan	nan;nan	nan;nan	nan;nan	nan;nan	nan;nan	nan;nan	nan;nan	nan;nan	nan;nan	nan;nan	nan;nan	nan;nan	nan;nan	nan;nan	nan;nan	nan;nan	nan;nan	nan;nan	nan;nan	nan;nan	nan;nan	nan;nan
Production of goods for own final use	Making, processing food products, beverages and tobacco for own final use	0	nan;nan	1.0;0.0	nan;nan	nan;nan	nan;nan	nan;nan	nan;nan	nan;nan	nan;nan	nan;nan	nan;nan	nan;nan	nan;nan	nan;nan	nan;nan	nan;nan	nan;nan	nan;nan	nan;nan	nan;nan	nan;nan	nan;nan	nan;nan	nan;nan	nan;nan	nan;nan	nan;nan
Production of goods for own final use	Making, processing textiles, wearing apparel, leather and related products, for own final use	0	nan;nan	nan;nan	nan;nan	nan;nan	nan;nan	1.0;0.0	nan;nan	nan;nan	nan;nan	nan;nan	nan;nan	nan;nan	nan;nan	nan;nan	nan;nan	nan;nan	nan;nan	nan;nan	nan;nan	nan;nan	nan;nan	nan;nan	nan;nan	nan;nan	nan;nan	nan;nan	nan;nan
Production of goods for own final use	Making, processing of wood and bark products, for own final use	0	nan;nan	nan;nan	nan;nan	nan;nan	nan;nan	1.0;0.0	nan;nan	nan;nan	nan;nan	nan;nan	nan;nan	nan;nan	nan;nan	nan;nan	nan;nan	nan;nan	nan;nan	nan;nan	nan;nan	nan;nan	nan;nan	nan;nan	nan;nan	nan;nan	nan;nan	nan;nan	nan;nan
Production of goods for own final use	Making, processing bricks, concrete slabs, hollow blocks, tiles for own final use	0	nan;nan	nan;nan	nan;nan	nan;nan	nan;nan	nan;nan	1.0;0.0	nan;nan	nan;nan	nan;nan	nan;nan	nan;nan	nan;nan	nan;nan	nan;nan	nan;nan	nan;nan	nan;nan	nan;nan	nan;nan	nan;nan	nan;nan	nan;nan	nan;nan	nan;nan	nan;nan	nan;nan
Production of goods for own final use	Making, processing herbal and medicinal preparations for own final use	0	nan;nan	1.0;0.0	nan;nan	nan;nan	nan;nan	nan;nan	nan;nan	nan;nan	nan;nan	nan;nan	nan;nan	nan;nan	nan;nan	nan;nan	nan;nan	nan;nan	nan;nan	nan;nan	nan;nan	nan;nan	nan;nan	nan;nan	nan;nan	nan;nan	nan;nan	nan;nan	nan;nan
Production of goods for own final use	Making, processing metals and metal products for own final use	0	nan;nan	nan;nan	nan;nan	nan;nan	nan;nan	1.0;0.0	nan;nan	nan;nan	nan;nan	nan;nan	nan;nan	nan;nan	nan;nan	nan;nan	nan;nan	nan;nan	nan;nan	nan;nan	nan;nan	nan;nan	nan;nan	nan;nan	nan;nan	nan;nan	nan;nan	nan;nan	nan;nan
Production of goods for own final use	Making, processing of products using other materials for own final use	0	nan;nan	nan;nan	nan;nan	nan;nan	nan;nan	1.0;0.0	nan;nan	nan;nan	nan;nan	nan;nan	nan;nan	nan;nan	nan;nan	nan;nan	nan;nan	nan;nan	nan;nan	nan;nan	nan;nan	nan;nan	nan;nan	nan;nan	nan;nan	nan;nan	nan;nan	nan;nan	nan;nan
Production of goods for own final use	Acquiring supplies and disposing of products and other activities related to making and processing goods for own final use	0	nan;nan	nan;nan	nan;nan	nan;nan	nan;nan	0.6;0.175	nan;nan	nan;nan	nan;nan	0.4;0.175	nan;nan	nan;nan	nan;nan	nan;nan	nan;nan	nan;nan	nan;nan	nan;nan	nan;nan	nan;nan	nan;nan	nan;nan	nan;nan	nan;nan	nan;nan	nan;nan	nan;nan
Production of goods for own final use	Construction activities for own final use	0	nan;nan	nan;nan	nan;nan	nan;nan	nan;nan	nan;nan	1.0;0.0	nan;nan	nan;nan	nan;nan	nan;nan	nan;nan	nan;nan	nan;nan	nan;nan	nan;nan	nan;nan	nan;nan	nan;nan	nan;nan	nan;nan	nan;nan	nan;nan	nan;nan	nan;nan	nan;nan	nan;nan
Production of goods for own final use	Gathering firewood and other natural products used as fuel for own final use	0.016666667	nan;nan	nan;nan	nan;nan	nan;nan	1.0;0.0	nan;nan	nan;nan	nan;nan	nan;nan	nan;nan	nan;nan	nan;nan	nan;nan	nan;nan	nan;nan	nan;nan	nan;nan	nan;nan	nan;nan	nan;nan	nan;nan	nan;nan	nan;nan	nan;nan	nan;nan	nan;nan	nan;nan
Production of goods for own final use	Fetching water from natural and other sources for own final use	0.05	nan;nan	nan;nan	nan;nan	nan;nan	nan;nan	nan;nan	nan;nan	nan;nan	nan;nan	nan;nan	nan;nan	nan;nan	nan;nan	nan;nan	1.0;0.0	nan;nan	nan;nan	nan;nan	nan;nan	nan;nan	nan;nan	nan;nan	nan;nan	nan;nan	nan;nan	nan;nan	nan;nan
Production of goods for own final use	Travelling, moving, transporting or accompanying goods or persons related to own-use production of goods	0.016666667	nan;nan	nan;nan	nan;nan	nan;nan	nan;nan	nan;nan	nan;nan	nan;nan	nan;nan	nan;nan	nan;nan	nan;nan	nan;nan	nan;nan	0.9;0.05	0.1;0.05	nan;nan	nan;nan	nan;nan	nan;nan	nan;nan	nan;nan	nan;nan	nan;nan	nan;nan	nan;nan	nan;nan
Unpaid domestic services for household and family members	Preparing meals/snacks	0.833333333	nan;nan	nan;nan	1.0;0.0	nan;nan	nan;nan	nan;nan	nan;nan	nan;nan	nan;nan	nan;nan	nan;nan	nan;nan	nan;nan	nan;nan	nan;nan	nan;nan	nan;nan	nan;nan	nan;nan	nan;nan	nan;nan	nan;nan	nan;nan	nan;nan	nan;nan	nan;nan	nan;nan
Unpaid domestic services for household and family members	Serving meals/snacks	0.133333333	nan;nan	nan;nan	1.0;0.0	nan;nan	nan;nan	nan;nan	nan;nan	nan;nan	nan;nan	nan;nan	nan;nan	nan;nan	nan;nan	nan;nan	nan;nan	nan;nan	nan;nan	nan;nan	nan;nan	nan;nan	nan;nan	nan;nan	nan;nan	nan;nan	nan;nan	nan;nan	nan;nan
Unpaid domestic services for household and family members	Cleaning up after food preparation/meals/snacks	0.25	nan;nan	nan;nan	1.0;0.0	nan;nan	nan;nan	nan;nan	nan;nan	nan;nan	nan;nan	nan;nan	nan;nan	nan;nan	nan;nan	nan;nan	nan;nan	nan;nan	nan;nan	nan;nan	nan;nan	nan;nan	nan;nan	nan;nan	nan;nan	nan;nan	nan;nan	nan;nan	nan;nan
Unpaid domestic services for household and family members	Storing, arranging, preserving food stocks	0.016666667	nan;nan	1.0;0.0	nan;nan	nan;nan	nan;nan	nan;nan	nan;nan	nan;nan	nan;nan	nan;nan	nan;nan	nan;nan	nan;nan	nan;nan	nan;nan	nan;nan	nan;nan	nan;nan	nan;nan	nan;nan	nan;nan	nan;nan	nan;nan	nan;nan	nan;nan	nan;nan	nan;nan
Unpaid domestic services for household and family members	Other activities related to food and meals management and preparation	0.05	nan;nan	nan;nan	1.0;0.0	nan;nan	nan;nan	nan;nan	nan;nan	nan;nan	nan;nan	nan;nan	nan;nan	nan;nan	nan;nan	nan;nan	nan;nan	nan;nan	nan;nan	nan;nan	nan;nan	nan;nan	nan;nan	nan;nan	nan;nan	nan;nan	nan;nan	nan;nan	nan;nan
Unpaid domestic services for household and family members	Indoor cleaning	0.266666667	nan;nan	nan;nan	nan;nan	nan;nan	nan;nan	nan;nan	nan;nan	nan;nan	1.0;0.0	nan;nan	nan;nan	nan;nan	nan;nan	nan;nan	nan;nan	nan;nan	nan;nan	nan;nan	nan;nan	nan;nan	nan;nan	nan;nan	nan;nan	nan;nan	nan;nan	nan;nan	nan;nan
Unpaid domestic services for household and family members	Outdoor cleaning	0.1	nan;nan	nan;nan	nan;nan	nan;nan	nan;nan	nan;nan	nan;nan	nan;nan	1.0;0.0	nan;nan	nan;nan	nan;nan	nan;nan	nan;nan	nan;nan	nan;nan	nan;nan	nan;nan	nan;nan	nan;nan	nan;nan	nan;nan	nan;nan	nan;nan	nan;nan	nan;nan	nan;nan
Unpaid domestic services for household and family members	Recycling and disposal of garbage	0	nan;nan	nan;nan	nan;nan	nan;nan	nan;nan	nan;nan	nan;nan	nan;nan	nan;nan	1.0;0.0	nan;nan	nan;nan	nan;nan	nan;nan	nan;nan	nan;nan	nan;nan	nan;nan	nan;nan	nan;nan	nan;nan	nan;nan	nan;nan	nan;nan	nan;nan	nan;nan	nan;nan
Unpaid domestic services for household and family members	Upkeep of in/outdoor plants, hedges, garden, grounds, landscape, etc.	0.016666667	nan;nan	nan;nan	nan;nan	nan;nan	nan;nan	nan;nan	nan;nan	nan;nan	1.0;0.0	nan;nan	nan;nan	nan;nan	nan;nan	nan;nan	nan;nan	nan;nan	nan;nan	nan;nan	nan;nan	nan;nan	nan;nan	nan;nan	nan;nan	nan;nan	nan;nan	nan;nan	nan;nan
Unpaid domestic services for household and family members	Tending furnace, boiler, fireplace for heating and water supply	0	nan;nan	nan;nan	nan;nan	nan;nan	nan;nan	nan;nan	nan;nan	nan;nan	1.0;0.0	nan;nan	nan;nan	nan;nan	nan;nan	nan;nan	nan;nan	nan;nan	nan;nan	nan;nan	nan;nan	nan;nan	nan;nan	nan;nan	nan;nan	nan;nan	nan;nan	nan;nan	nan;nan
Unpaid domestic services for household and family members	Other activities related to cleaning and upkeep of dwelling and surroundings	0.016666667	nan;nan	nan;nan	nan;nan	nan;nan	nan;nan	nan;nan	nan;nan	nan;nan	1.0;0.0	nan;nan	nan;nan	nan;nan	nan;nan	nan;nan	nan;nan	nan;nan	nan;nan	nan;nan	nan;nan	nan;nan	nan;nan	nan;nan	nan;nan	nan;nan	nan;nan	nan;nan	nan;nan
Unpaid domestic services for household and family members	Do-it-yourself improvement, maintenance and repair of own dwelling	0	nan;nan	nan;nan	nan;nan	nan;nan	nan;nan	nan;nan	1.0;0.0	nan;nan	nan;nan	nan;nan	nan;nan	nan;nan	nan;nan	nan;nan	nan;nan	nan;nan	nan;nan	nan;nan	nan;nan	nan;nan	nan;nan	nan;nan	nan;nan	nan;nan	nan;nan	nan;nan	nan;nan
Unpaid domestic services for household and family members	Installation, servicing and repair of personal and household goods including ICT equipment	0	nan;nan	nan;nan	nan;nan	nan;nan	nan;nan	0.6;0.15	0.4;0.15	nan;nan	nan;nan	nan;nan	nan;nan	nan;nan	nan;nan	nan;nan	nan;nan	nan;nan	nan;nan	nan;nan	nan;nan	nan;nan	nan;nan	nan;nan	nan;nan	nan;nan	nan;nan	nan;nan	nan;nan
Unpaid domestic services for household and family members	Vehicle maintenance and repairs	0	nan;nan	nan;nan	nan;nan	nan;nan	nan;nan	1.0;0.0	nan;nan	nan;nan	nan;nan	nan;nan	nan;nan	nan;nan	nan;nan	nan;nan	nan;nan	nan;nan	nan;nan	nan;nan	nan;nan	nan;nan	nan;nan	nan;nan	nan;nan	nan;nan	nan;nan	nan;nan	nan;nan
Unpaid domestic services for household and family members	Other activities related to do-it-yourself decoration, maintenance and repair	0	nan;nan	nan;nan	nan;nan	nan;nan	nan;nan	0.4;0.15	0.6;0.15	nan;nan	nan;nan	nan;nan	nan;nan	nan;nan	nan;nan	nan;nan	nan;nan	nan;nan	nan;nan	nan;nan	nan;nan	nan;nan	nan;nan	nan;nan	nan;nan	nan;nan	nan;nan	nan;nan	nan;nan
Unpaid domestic services for household and family members	Hand/machine-washing	0.183333333	nan;nan	nan;nan	nan;nan	nan;nan	nan;nan	nan;nan	nan;nan	nan;nan	1.0;0.0	nan;nan	nan;nan	nan;nan	nan;nan	nan;nan	nan;nan	nan;nan	nan;nan	nan;nan	nan;nan	nan;nan	nan;nan	nan;nan	nan;nan	nan;nan	nan;nan	nan;nan	nan;nan
Unpaid domestic services for household and family members	Drying; hanging out, bringing in wash	0.033333333	nan;nan	nan;nan	nan;nan	nan;nan	nan;nan	nan;nan	nan;nan	nan;nan	1.0;0.0	nan;nan	nan;nan	nan;nan	nan;nan	nan;nan	nan;nan	nan;nan	nan;nan	nan;nan	nan;nan	nan;nan	nan;nan	nan;nan	nan;nan	nan;nan	nan;nan	nan;nan	nan;nan
Unpaid domestic services for household and family members	Ironing/pressing/folding	0.016666667	nan;nan	nan;nan	nan;nan	nan;nan	nan;nan	nan;nan	nan;nan	nan;nan	1.0;0.0	nan;nan	nan;nan	nan;nan	nan;nan	nan;nan	nan;nan	nan;nan	nan;nan	nan;nan	nan;nan	nan;nan	nan;nan	nan;nan	nan;nan	nan;nan	nan;nan	nan;nan	nan;nan
Unpaid domestic services for household and family members	Mending/repairing and care of clothes and shoes; cleaning and polishing shoes	0	nan;nan	nan;nan	nan;nan	nan;nan	nan;nan	nan;nan	nan;nan	nan;nan	1.0;0.0	nan;nan	nan;nan	nan;nan	nan;nan	nan;nan	nan;nan	nan;nan	nan;nan	nan;nan	nan;nan	nan;nan	nan;nan	nan;nan	nan;nan	nan;nan	nan;nan	nan;nan	nan;nan
Unpaid domestic services for household and family members	Other activities related to care of textiles and footwear	0	nan;nan	nan;nan	nan;nan	nan;nan	nan;nan	nan;nan	nan;nan	nan;nan	1.0;0.0	nan;nan	nan;nan	nan;nan	nan;nan	nan;nan	nan;nan	nan;nan	nan;nan	nan;nan	nan;nan	nan;nan	nan;nan	nan;nan	nan;nan	nan;nan	nan;nan	nan;nan	nan;nan
Unpaid domestic services for household and family members	Paying household bills	0	nan;nan	nan;nan	nan;nan	nan;nan	nan;nan	nan;nan	nan;nan	nan;nan	nan;nan	nan;nan	nan;nan	nan;nan	nan;nan	nan;nan	nan;nan	nan;nan	1.0;0.0	nan;nan	nan;nan	nan;nan	nan;nan	nan;nan	nan;nan	nan;nan	nan;nan	nan;nan	nan;nan
Unpaid domestic services for household and family members	Budgeting, planning, organizing duties and activities in the household	0	nan;nan	nan;nan	nan;nan	nan;nan	nan;nan	nan;nan	nan;nan	nan;nan	nan;nan	nan;nan	nan;nan	nan;nan	nan;nan	nan;nan	nan;nan	nan;nan	1.0;0.0	nan;nan	nan;nan	nan;nan	nan;nan	nan;nan	nan;nan	nan;nan	nan;nan	nan;nan	nan;nan
Unpaid domestic services for household and family members	Other activities related to household management	0.016666667	nan;nan	nan;nan	nan;nan	nan;nan	nan;nan	nan;nan	nan;nan	nan;nan	nan;nan	nan;nan	nan;nan	nan;nan	nan;nan	nan;nan	nan;nan	nan;nan	1.0;0.0	nan;nan	nan;nan	nan;nan	nan;nan	nan;nan	nan;nan	nan;nan	nan;nan	nan;nan	nan;nan
Unpaid domestic services for household and family members	Daily pet care	0.05	nan;nan	nan;nan	nan;nan	nan;nan	nan;nan	nan;nan	nan;nan	nan;nan	nan;nan	nan;nan	nan;nan	nan;nan	nan;nan	nan;nan	nan;nan	nan;nan	nan;nan	nan;nan	nan;nan	nan;nan	nan;nan	nan;nan	1.0;0.0	nan;nan	nan;nan	nan;nan	nan;nan
Unpaid domestic services for household and family members	Using veterinary care or other pet care services (grooming, stabling, holiday or day care)	0	nan;nan	nan;nan	nan;nan	nan;nan	nan;nan	nan;nan	nan;nan	nan;nan	nan;nan	nan;nan	nan;nan	nan;nan	nan;nan	nan;nan	nan;nan	nan;nan	nan;nan	nan;nan	nan;nan	nan;nan	nan;nan	nan;nan	1.0;0.0	nan;nan	nan;nan	nan;nan	nan;nan
Unpaid domestic services for household and family members	Other activities related to pet care	0.016666667	nan;nan	nan;nan	nan;nan	nan;nan	nan;nan	nan;nan	nan;nan	nan;nan	nan;nan	nan;nan	nan;nan	nan;nan	nan;nan	nan;nan	nan;nan	nan;nan	nan;nan	nan;nan	nan;nan	nan;nan	nan;nan	nan;nan	1.0;0.0	nan;nan	nan;nan	nan;nan	nan;nan
Unpaid domestic services for household and family members	Shopping for/purchasing of goods and related activities	0.066666667	nan;nan	nan;nan	nan;nan	nan;nan	nan;nan	nan;nan	nan;nan	nan;nan	nan;nan	nan;nan	nan;nan	nan;nan	nan;nan	nan;nan	nan;nan	nan;nan	1.0;0.0	nan;nan	nan;nan	nan;nan	nan;nan	nan;nan	nan;nan	nan;nan	nan;nan	nan;nan	nan;nan
Unpaid domestic services for household and family members	Shopping for/availing of services and related activity	0	nan;nan	nan;nan	nan;nan	nan;nan	nan;nan	nan;nan	nan;nan	nan;nan	nan;nan	nan;nan	nan;nan	nan;nan	nan;nan	nan;nan	nan;nan	nan;nan	1.0;0.0	nan;nan	nan;nan	nan;nan	nan;nan	nan;nan	nan;nan	nan;nan	nan;nan	nan;nan	nan;nan
Unpaid domestic services for household and family members	Travelling, moving, transporting or accompanying goods or persons related to unpaid domestic services for household and family members	0.033333333	nan;nan	nan;nan	nan;nan	nan;nan	nan;nan	nan;nan	nan;nan	nan;nan	nan;nan	nan;nan	nan;nan	nan;nan	nan;nan	nan;nan	0.9;0.05	0.1;0.05	nan;nan	nan;nan	nan;nan	nan;nan	nan;nan	nan;nan	nan;nan	nan;nan	nan;nan	nan;nan	nan;nan
Unpaid domestic services for household and family members	Other unpaid domestic services for household and family members	0.05	nan;nan	nan;nan	nan;nan	nan;nan	nan;nan	nan;nan	nan;nan	nan;nan	0.8;0.1	nan;nan	nan;nan	nan;nan	nan;nan	nan;nan	nan;nan	nan;nan	0.2;0.1	nan;nan	nan;nan	nan;nan	nan;nan	nan;nan	nan;nan	nan;nan	nan;nan	nan;nan	nan;nan
Unpaid caregiving services for household and family members	Caring for children including feeding, cleaning, physical care	0.25	nan;nan	nan;nan	nan;nan	nan;nan	nan;nan	nan;nan	nan;nan	nan;nan	nan;nan	nan;nan	nan;nan	nan;nan	1.0;0.0	nan;nan	nan;nan	nan;nan	nan;nan	nan;nan	nan;nan	nan;nan	nan;nan	nan;nan	nan;nan	nan;nan	nan;nan	nan;nan	nan;nan
Unpaid caregiving services for household and family members	Providing medical care to children	0	nan;nan	nan;nan	nan;nan	nan;nan	nan;nan	nan;nan	nan;nan	nan;nan	nan;nan	nan;nan	nan;nan	nan;nan	1.0;0.0	nan;nan	nan;nan	nan;nan	nan;nan	nan;nan	nan;nan	nan;nan	nan;nan	nan;nan	nan;nan	nan;nan	nan;nan	nan;nan	nan;nan
Unpaid caregiving services for household and family members	Instructing, teaching, training, helping children	0.016666667	nan;nan	nan;nan	nan;nan	nan;nan	nan;nan	nan;nan	nan;nan	nan;nan	nan;nan	nan;nan	nan;nan	nan;nan	0.1;0.05	nan;nan	nan;nan	nan;nan	nan;nan	0.9;0.05	nan;nan	nan;nan	nan;nan	nan;nan	nan;nan	nan;nan	nan;nan	nan;nan	nan;nan
Unpaid caregiving services for household and family members	Talking with and reading to children	0.016666667	nan;nan	nan;nan	nan;nan	nan;nan	nan;nan	nan;nan	nan;nan	nan;nan	nan;nan	nan;nan	nan;nan	nan;nan	nan;nan	nan;nan	nan;nan	nan;nan	nan;nan	nan;nan	nan;nan	nan;nan	nan;nan	nan;nan	1.0;0.0	nan;nan	nan;nan	nan;nan	nan;nan
Unpaid caregiving services for household and family members	Playing and sports with children	0.05	nan;nan	nan;nan	nan;nan	nan;nan	nan;nan	nan;nan	nan;nan	nan;nan	nan;nan	nan;nan	nan;nan	nan;nan	nan;nan	nan;nan	nan;nan	nan;nan	nan;nan	nan;nan	nan;nan	1.0;0.0	nan;nan	nan;nan	nan;nan	nan;nan	nan;nan	nan;nan	nan;nan
Unpaid caregiving services for household and family members	Minding children (passive care)	0	nan;nan	nan;nan	nan;nan	nan;nan	nan;nan	nan;nan	nan;nan	nan;nan	nan;nan	nan;nan	nan;nan	nan;nan	1.0;0.0	nan;nan	nan;nan	nan;nan	nan;nan	nan;nan	nan;nan	nan;nan	nan;nan	nan;nan	nan;nan	nan;nan	nan;nan	nan;nan	nan;nan
Unpaid caregiving services for household and family members	Meetings and arrangements with schools and child care service providers	0	nan;nan	nan;nan	nan;nan	nan;nan	nan;nan	nan;nan	nan;nan	nan;nan	nan;nan	nan;nan	nan;nan	nan;nan	nan;nan	nan;nan	nan;nan	nan;nan	1.0;0.0	nan;nan	nan;nan	nan;nan	nan;nan	nan;nan	nan;nan	nan;nan	nan;nan	nan;nan	nan;nan
Unpaid caregiving services for household and family members	Other activities related to childcare and instruction	0.016666667	nan;nan	nan;nan	nan;nan	nan;nan	nan;nan	nan;nan	nan;nan	nan;nan	nan;nan	nan;nan	nan;nan	nan;nan	nan;nan	nan;nan	nan;nan	nan;nan	nan;nan	1.0;0.0	nan;nan	nan;nan	nan;nan	nan;nan	nan;nan	nan;nan	nan;nan	nan;nan	nan;nan
Unpaid caregiving services for household and family members	Assisting dependent adults with tasks of daily living	0	nan;nan	nan;nan	nan;nan	nan;nan	nan;nan	nan;nan	nan;nan	nan;nan	nan;nan	nan;nan	nan;nan	nan;nan	nan;nan	nan;nan	nan;nan	nan;nan	1.0;0.0	nan;nan	nan;nan	nan;nan	nan;nan	nan;nan	nan;nan	nan;nan	nan;nan	nan;nan	nan;nan
Unpaid caregiving services for household and family members	Assisting dependent adults with medical care	0	nan;nan	nan;nan	nan;nan	nan;nan	nan;nan	nan;nan	nan;nan	nan;nan	nan;nan	nan;nan	nan;nan	nan;nan	nan;nan	1.0;0.0	nan;nan	nan;nan	nan;nan	nan;nan	nan;nan	nan;nan	nan;nan	nan;nan	nan;nan	nan;nan	nan;nan	nan;nan	nan;nan
Unpaid caregiving services for household and family members	Assisting dependent adults with forms, administration, accounts	0	nan;nan	nan;nan	nan;nan	nan;nan	nan;nan	nan;nan	nan;nan	nan;nan	nan;nan	nan;nan	nan;nan	nan;nan	nan;nan	1.0;0.0	nan;nan	nan;nan	nan;nan	nan;nan	nan;nan	nan;nan	nan;nan	nan;nan	nan;nan	nan;nan	nan;nan	nan;nan	nan;nan
Unpaid caregiving services for household and family members	Affective/emotional support for dependent adults	0	nan;nan	nan;nan	nan;nan	nan;nan	nan;nan	nan;nan	nan;nan	nan;nan	nan;nan	nan;nan	nan;nan	nan;nan	nan;nan	1.0;0.0	nan;nan	nan;nan	nan;nan	nan;nan	nan;nan	nan;nan	nan;nan	nan;nan	nan;nan	nan;nan	nan;nan	nan;nan	nan;nan
Unpaid caregiving services for household and family members	Passive care of dependent adult	0	nan;nan	nan;nan	nan;nan	nan;nan	nan;nan	nan;nan	nan;nan	nan;nan	nan;nan	nan;nan	nan;nan	nan;nan	nan;nan	1.0;0.0	nan;nan	nan;nan	nan;nan	nan;nan	nan;nan	nan;nan	nan;nan	nan;nan	nan;nan	nan;nan	nan;nan	nan;nan	nan;nan
Unpaid caregiving services for household and family members	Meetings and arrangements with adult care service providers	0	nan;nan	nan;nan	nan;nan	nan;nan	nan;nan	nan;nan	nan;nan	nan;nan	nan;nan	nan;nan	nan;nan	nan;nan	nan;nan	nan;nan	nan;nan	nan;nan	1.0;0.0	nan;nan	nan;nan	nan;nan	nan;nan	nan;nan	nan;nan	nan;nan	nan;nan	nan;nan	nan;nan
Unpaid caregiving services for household and family members	Other activities related to care for dependent adults	0	nan;nan	nan;nan	nan;nan	nan;nan	nan;nan	nan;nan	nan;nan	nan;nan	nan;nan	nan;nan	nan;nan	nan;nan	nan;nan	1.0;0.0	nan;nan	nan;nan	nan;nan	nan;nan	nan;nan	nan;nan	nan;nan	nan;nan	nan;nan	nan;nan	nan;nan	nan;nan	nan;nan
Unpaid caregiving services for household and family members	Feeding, cleaning, physical care for non-dependent adult household and family members including for temporary illness	0	nan;nan	nan;nan	nan;nan	nan;nan	nan;nan	nan;nan	nan;nan	nan;nan	nan;nan	nan;nan	nan;nan	nan;nan	nan;nan	1.0;0.0	nan;nan	nan;nan	nan;nan	nan;nan	nan;nan	nan;nan	nan;nan	nan;nan	nan;nan	nan;nan	nan;nan	nan;nan	nan;nan
Unpaid caregiving services for household and family members	Affective/emotional support for non-dependent adult household and family members	0	nan;nan	nan;nan	nan;nan	nan;nan	nan;nan	nan;nan	nan;nan	nan;nan	nan;nan	nan;nan	nan;nan	nan;nan	nan;nan	1.0;0.0	nan;nan	nan;nan	nan;nan	nan;nan	nan;nan	nan;nan	nan;nan	nan;nan	nan;nan	nan;nan	nan;nan	nan;nan	nan;nan
Unpaid caregiving services for household and family members	Other activities related to care for non-dependent adult household and family members	0	nan;nan	nan;nan	nan;nan	nan;nan	nan;nan	nan;nan	nan;nan	nan;nan	nan;nan	nan;nan	nan;nan	nan;nan	nan;nan	1.0;0.0	nan;nan	nan;nan	nan;nan	nan;nan	nan;nan	nan;nan	nan;nan	nan;nan	nan;nan	nan;nan	nan;nan	nan;nan	nan;nan
Unpaid caregiving services for household and family members	Travelling related to care-giving services for household and family members	0	nan;nan	nan;nan	nan;nan	nan;nan	nan;nan	nan;nan	nan;nan	nan;nan	nan;nan	nan;nan	nan;nan	nan;nan	nan;nan	nan;nan	nan;nan	1.0;0.0	nan;nan	nan;nan	nan;nan	nan;nan	nan;nan	nan;nan	nan;nan	nan;nan	nan;nan	nan;nan	nan;nan
Unpaid caregiving services for household and family members	Accompanying own children	0	nan;nan	nan;nan	nan;nan	nan;nan	nan;nan	nan;nan	nan;nan	nan;nan	nan;nan	nan;nan	nan;nan	nan;nan	1.0;0.0	nan;nan	nan;nan	nan;nan	nan;nan	nan;nan	nan;nan	nan;nan	nan;nan	nan;nan	nan;nan	nan;nan	nan;nan	nan;nan	nan;nan
Unpaid caregiving services for household and family members	Accompanying dependent adults	0	nan;nan	nan;nan	nan;nan	nan;nan	nan;nan	nan;nan	nan;nan	nan;nan	nan;nan	nan;nan	nan;nan	nan;nan	nan;nan	1.0;0.0	nan;nan	nan;nan	nan;nan	nan;nan	nan;nan	nan;nan	nan;nan	nan;nan	nan;nan	nan;nan	nan;nan	nan;nan	nan;nan
Unpaid caregiving services for household and family members	Accompanying non-dependent adult household and family members	0	nan;nan	nan;nan	nan;nan	nan;nan	nan;nan	nan;nan	nan;nan	nan;nan	nan;nan	nan;nan	nan;nan	nan;nan	nan;nan	1.0;0.0	nan;nan	nan;nan	nan;nan	nan;nan	nan;nan	nan;nan	nan;nan	nan;nan	nan;nan	nan;nan	nan;nan	nan;nan	nan;nan
Unpaid caregiving services for household and family members	Other activities related to unpaid caregiving services for household and family members	0	nan;nan	nan;nan	nan;nan	nan;nan	nan;nan	nan;nan	nan;nan	nan;nan	nan;nan	nan;nan	nan;nan	nan;nan	0.5;0.25	0.5;0.25	nan;nan	nan;nan	nan;nan	nan;nan	nan;nan	nan;nan	nan;nan	nan;nan	nan;nan	nan;nan	nan;nan	nan;nan	nan;nan
Unpaid volunteer, trainee and other unpaid work	Unpaid volunteer household maintenance, management, construction, renovation and repair	0	nan;nan	nan;nan	nan;nan	nan;nan	nan;nan	0.1;0.05	0.3;0.15	nan;nan	0.3;0.15	nan;nan	nan;nan	nan;nan	nan;nan	nan;nan	nan;nan	nan;nan	0.3;0.15	nan;nan	nan;nan	nan;nan	nan;nan	nan;nan	nan;nan	nan;nan	nan;nan	nan;nan	nan;nan
Unpaid volunteer, trainee and other unpaid work	Unpaid volunteer shopping/purchasing goods and services	0	nan;nan	nan;nan	nan;nan	nan;nan	nan;nan	nan;nan	nan;nan	nan;nan	nan;nan	nan;nan	nan;nan	nan;nan	nan;nan	nan;nan	nan;nan	nan;nan	1.0;0.0	nan;nan	nan;nan	nan;nan	nan;nan	nan;nan	nan;nan	nan;nan	nan;nan	nan;nan	nan;nan
Unpaid volunteer, trainee and other unpaid work	Unpaid volunteer childcare and instruction	0	nan;nan	nan;nan	nan;nan	nan;nan	nan;nan	nan;nan	nan;nan	nan;nan	nan;nan	nan;nan	nan;nan	nan;nan	0.5;0.2	nan;nan	nan;nan	nan;nan	nan;nan	0.5;0.2	nan;nan	nan;nan	nan;nan	nan;nan	nan;nan	nan;nan	nan;nan	nan;nan	nan;nan
Unpaid volunteer, trainee and other unpaid work	Unpaid volunteer care for adults	0	nan;nan	nan;nan	nan;nan	nan;nan	nan;nan	nan;nan	nan;nan	nan;nan	nan;nan	nan;nan	nan;nan	nan;nan	nan;nan	1.0;0.0	nan;nan	nan;nan	nan;nan	nan;nan	nan;nan	nan;nan	nan;nan	nan;nan	nan;nan	nan;nan	nan;nan	nan;nan	nan;nan
Unpaid volunteer, trainee and other unpaid work	Unpaid volunteer unpaid help in enterprises owned by other households	0	nan;nan	nan;nan	nan;nan	nan;nan	nan;nan	nan;nan	nan;nan	nan;nan	nan;nan	nan;nan	nan;nan	nan;nan	nan;nan	nan;nan	nan;nan	nan;nan	nan;nan	nan;nan	nan;nan	nan;nan	nan;nan	nan;nan	nan;nan	nan;nan	nan;nan	1.0;0.0	nan;nan
Unpaid volunteer, trainee and other unpaid work	Other activities related to direct unpaid volunteering for other households	0	nan;nan	nan;nan	nan;nan	nan;nan	nan;nan	nan;nan	nan;nan	nan;nan	nan;nan	nan;nan	nan;nan	nan;nan	nan;nan	nan;nan	nan;nan	nan;nan	nan;nan	nan;nan	nan;nan	nan;nan	nan;nan	nan;nan	nan;nan	nan;nan	nan;nan	1.0;0.0	nan;nan
Unpaid volunteer, trainee and other unpaid work	Unpaid volunteer work on road/building repair, clearing and preparing land, cleaning (streets, markets, etc.), and construction	0	nan;nan	nan;nan	nan;nan	nan;nan	nan;nan	nan;nan	0.5;0.2	0.5;0.2	nan;nan	nan;nan	nan;nan	nan;nan	nan;nan	nan;nan	nan;nan	nan;nan	nan;nan	nan;nan	nan;nan	nan;nan	nan;nan	nan;nan	nan;nan	nan;nan	nan;nan	nan;nan	nan;nan
Unpaid volunteer, trainee and other unpaid work	Unpaid volunteer preparing/serving meals, cleaning up	0	nan;nan	nan;nan	1.0;0.0	nan;nan	nan;nan	nan;nan	nan;nan	nan;nan	nan;nan	nan;nan	nan;nan	nan;nan	nan;nan	nan;nan	nan;nan	nan;nan	nan;nan	nan;nan	nan;nan	nan;nan	nan;nan	nan;nan	nan;nan	nan;nan	nan;nan	nan;nan	nan;nan
Unpaid volunteer, trainee and other unpaid work	Unpaid volunteer cultural activities, recreation and sports activities	0	nan;nan	nan;nan	nan;nan	nan;nan	nan;nan	nan;nan	nan;nan	nan;nan	nan;nan	nan;nan	nan;nan	nan;nan	nan;nan	nan;nan	nan;nan	nan;nan	nan;nan	nan;nan	nan;nan	0.3;0.15	nan;nan	0.7;0.15	nan;nan	nan;nan	nan;nan	nan;nan	nan;nan
Unpaid volunteer, trainee and other unpaid work	Unpaid volunteer office/administrative work	0	nan;nan	nan;nan	nan;nan	nan;nan	nan;nan	nan;nan	nan;nan	nan;nan	nan;nan	nan;nan	nan;nan	nan;nan	nan;nan	nan;nan	nan;nan	nan;nan	1.0;0.0	nan;nan	nan;nan	nan;nan	nan;nan	nan;nan	nan;nan	nan;nan	nan;nan	nan;nan	nan;nan
Unpaid volunteer, trainee and other unpaid work	Other activities related to community- and organization-based unpaid volunteering	0	nan;nan	nan;nan	nan;nan	nan;nan	nan;nan	nan;nan	nan;nan	nan;nan	0.2;0.1	nan;nan	nan;nan	nan;nan	0.15;0.075	0.15;0.075	nan;nan	nan;nan	0.2;0.1	0.15;0.075	nan;nan	0.15;0.075	nan;nan	nan;nan	nan;nan	nan;nan	nan;nan	nan;nan	nan;nan
Unpaid volunteer, trainee and other unpaid work	Unpaid trainee work and related activities	0	nan;nan	nan;nan	nan;nan	nan;nan	nan;nan	nan;nan	nan;nan	nan;nan	nan;nan	nan;nan	nan;nan	nan;nan	nan;nan	nan;nan	nan;nan	nan;nan	nan;nan	1.0;0.0	nan;nan	nan;nan	nan;nan	nan;nan	nan;nan	nan;nan	nan;nan	nan;nan	nan;nan
Unpaid volunteer, trainee and other unpaid work	Travelling time related to unpaid volunteer, trainee and other unpaid work	0.016666667	nan;nan	nan;nan	nan;nan	nan;nan	nan;nan	nan;nan	nan;nan	nan;nan	nan;nan	nan;nan	nan;nan	nan;nan	nan;nan	nan;nan	nan;nan	1.0;0.0	nan;nan	nan;nan	nan;nan	nan;nan	nan;nan	nan;nan	nan;nan	nan;nan	nan;nan	nan;nan	nan;nan
Unpaid volunteer, trainee and other unpaid work	Other unpaid work activities	0	nan;nan	nan;nan	nan;nan	nan;nan	nan;nan	nan;nan	nan;nan	nan;nan	nan;nan	nan;nan	nan;nan	nan;nan	nan;nan	nan;nan	nan;nan	nan;nan	nan;nan	nan;nan	nan;nan	nan;nan	nan;nan	nan;nan	nan;nan	nan;nan	nan;nan	1.0;0.0	nan;nan
Learning	School/university attendance	0.816666667	nan;nan	nan;nan	nan;nan	nan;nan	nan;nan	nan;nan	nan;nan	nan;nan	nan;nan	nan;nan	nan;nan	nan;nan	nan;nan	nan;nan	nan;nan	nan;nan	nan;nan	1.0;0.0	nan;nan	nan;nan	nan;nan	nan;nan	nan;nan	nan;nan	nan;nan	nan;nan	nan;nan
Learning	Extra-curricular activities	0	nan;nan	nan;nan	nan;nan	nan;nan	nan;nan	nan;nan	nan;nan	nan;nan	nan;nan	nan;nan	nan;nan	nan;nan	nan;nan	nan;nan	nan;nan	nan;nan	0.05;0.025	nan;nan	nan;nan	0.3;0.15	0.05;0.025	0.3;0.15	0.3;0.15	nan;nan	nan;nan	nan;nan	nan;nan
Learning	Breaks at place of formal education	0.05	nan;nan	nan;nan	nan;nan	nan;nan	nan;nan	nan;nan	nan;nan	nan;nan	nan;nan	nan;nan	nan;nan	nan;nan	nan;nan	nan;nan	nan;nan	nan;nan	nan;nan	1.0;0.0	nan;nan	nan;nan	nan;nan	nan;nan	nan;nan	nan;nan	nan;nan	nan;nan	nan;nan
Learning	Self-study for distance education course work (video, audio, online)	0.033333333	nan;nan	nan;nan	nan;nan	nan;nan	nan;nan	nan;nan	nan;nan	nan;nan	nan;nan	nan;nan	nan;nan	nan;nan	nan;nan	nan;nan	nan;nan	nan;nan	nan;nan	1.0;0.0	nan;nan	nan;nan	nan;nan	nan;nan	nan;nan	nan;nan	nan;nan	nan;nan	nan;nan
Learning	Other activities related to formal education	0.016666667	nan;nan	nan;nan	nan;nan	nan;nan	nan;nan	nan;nan	nan;nan	nan;nan	nan;nan	nan;nan	nan;nan	nan;nan	nan;nan	nan;nan	nan;nan	nan;nan	nan;nan	1.0;0.0	nan;nan	nan;nan	nan;nan	nan;nan	nan;nan	nan;nan	nan;nan	nan;nan	nan;nan
Learning	Homework, being tutored, course review, research and activities related to formal education	0.433333333	nan;nan	nan;nan	nan;nan	nan;nan	nan;nan	nan;nan	nan;nan	nan;nan	nan;nan	nan;nan	nan;nan	nan;nan	nan;nan	nan;nan	nan;nan	nan;nan	nan;nan	1.0;0.0	nan;nan	nan;nan	nan;nan	nan;nan	nan;nan	nan;nan	nan;nan	nan;nan	nan;nan
Learning	Additional study, non-formal education and courses	0.033333333	nan;nan	nan;nan	nan;nan	nan;nan	nan;nan	nan;nan	nan;nan	nan;nan	nan;nan	nan;nan	nan;nan	nan;nan	nan;nan	nan;nan	nan;nan	nan;nan	nan;nan	1.0;0.0	nan;nan	nan;nan	nan;nan	nan;nan	nan;nan	nan;nan	nan;nan	nan;nan	nan;nan
Learning	Travelling time related to learning	0.166666667	nan;nan	nan;nan	nan;nan	nan;nan	nan;nan	nan;nan	nan;nan	nan;nan	nan;nan	nan;nan	nan;nan	nan;nan	nan;nan	nan;nan	nan;nan	1.0;0.0	nan;nan	nan;nan	nan;nan	nan;nan	nan;nan	nan;nan	nan;nan	nan;nan	nan;nan	nan;nan	nan;nan
Learning	Other activities related to learning	0.016666667	nan;nan	nan;nan	nan;nan	nan;nan	nan;nan	nan;nan	nan;nan	nan;nan	nan;nan	nan;nan	nan;nan	nan;nan	nan;nan	nan;nan	nan;nan	nan;nan	nan;nan	1.0;0.0	nan;nan	nan;nan	nan;nan	nan;nan	nan;nan	nan;nan	nan;nan	nan;nan	nan;nan
Socializing and communication, community participation and religious practice	Talking, conversing, chatting	1.533333333	nan;nan	nan;nan	nan;nan	nan;nan	nan;nan	nan;nan	nan;nan	nan;nan	nan;nan	nan;nan	nan;nan	nan;nan	nan;nan	nan;nan	nan;nan	nan;nan	nan;nan	nan;nan	nan;nan	nan;nan	nan;nan	1.0;0.0	nan;nan	nan;nan	nan;nan	nan;nan	nan;nan
Socializing and communication, community participation and religious practice	Socializing/getting together/gathering activities	0.3	nan;nan	nan;nan	nan;nan	nan;nan	nan;nan	nan;nan	nan;nan	nan;nan	nan;nan	nan;nan	nan;nan	nan;nan	nan;nan	nan;nan	nan;nan	nan;nan	nan;nan	nan;nan	nan;nan	nan;nan	nan;nan	1.0;0.0	nan;nan	nan;nan	nan;nan	nan;nan	nan;nan
Socializing and communication, community participation and religious practice	Reading and writing mail (including email)	0	nan;nan	nan;nan	nan;nan	nan;nan	nan;nan	nan;nan	nan;nan	nan;nan	nan;nan	nan;nan	nan;nan	nan;nan	nan;nan	nan;nan	nan;nan	nan;nan	nan;nan	nan;nan	nan;nan	nan;nan	nan;nan	1.0;0.0	nan;nan	nan;nan	nan;nan	nan;nan	nan;nan
Socializing and communication, community participation and religious practice	Other activities related to socializing and communication	0.033333333	nan;nan	nan;nan	nan;nan	nan;nan	nan;nan	nan;nan	nan;nan	nan;nan	nan;nan	nan;nan	nan;nan	nan;nan	nan;nan	nan;nan	nan;nan	nan;nan	nan;nan	nan;nan	nan;nan	nan;nan	nan;nan	1.0;0.0	nan;nan	nan;nan	nan;nan	nan;nan	nan;nan
Socializing and communication, community participation and religious practice	Participating in community celebrations of cultural/historic events	0	nan;nan	nan;nan	nan;nan	nan;nan	nan;nan	nan;nan	nan;nan	nan;nan	nan;nan	nan;nan	nan;nan	nan;nan	nan;nan	nan;nan	nan;nan	nan;nan	nan;nan	nan;nan	nan;nan	nan;nan	nan;nan	1.0;0.0	nan;nan	nan;nan	nan;nan	nan;nan	nan;nan
Socializing and communication, community participation and religious practice	Participating in community rites/events (non-religious) of weddings, funerals, births and similar rites-of-passage	0.033333333	nan;nan	nan;nan	nan;nan	nan;nan	nan;nan	nan;nan	nan;nan	nan;nan	nan;nan	nan;nan	nan;nan	nan;nan	nan;nan	nan;nan	nan;nan	nan;nan	nan;nan	nan;nan	nan;nan	nan;nan	nan;nan	1.0;0.0	nan;nan	nan;nan	nan;nan	nan;nan	nan;nan
Socializing and communication, community participation and religious practice	Participating in community social functions (music, dance, etc.)	0	nan;nan	nan;nan	nan;nan	nan;nan	nan;nan	nan;nan	nan;nan	nan;nan	nan;nan	nan;nan	nan;nan	nan;nan	nan;nan	nan;nan	nan;nan	nan;nan	nan;nan	nan;nan	nan;nan	nan;nan	nan;nan	1.0;0.0	nan;nan	nan;nan	nan;nan	nan;nan	nan;nan
Socializing and communication, community participation and religious practice	Other activities related to community participation	0	nan;nan	nan;nan	nan;nan	nan;nan	nan;nan	nan;nan	nan;nan	nan;nan	nan;nan	nan;nan	nan;nan	nan;nan	nan;nan	nan;nan	nan;nan	nan;nan	nan;nan	nan;nan	nan;nan	nan;nan	nan;nan	1.0;0.0	nan;nan	nan;nan	nan;nan	nan;nan	nan;nan
Socializing and communication, community participation and religious practice	Involvement in civic and related responsibilities	0	nan;nan	nan;nan	nan;nan	nan;nan	nan;nan	nan;nan	nan;nan	nan;nan	nan;nan	nan;nan	nan;nan	nan;nan	nan;nan	nan;nan	nan;nan	nan;nan	nan;nan	nan;nan	nan;nan	nan;nan	nan;nan	1.0;0.0	nan;nan	nan;nan	nan;nan	nan;nan	nan;nan
Socializing and communication, community participation and religious practice	Private prayer, meditation and other spiritual activities	0.166666667	nan;nan	nan;nan	nan;nan	nan;nan	nan;nan	nan;nan	nan;nan	nan;nan	nan;nan	nan;nan	nan;nan	nan;nan	nan;nan	nan;nan	nan;nan	nan;nan	nan;nan	nan;nan	nan;nan	nan;nan	1.0;0.0	nan;nan	nan;nan	nan;nan	nan;nan	nan;nan	nan;nan
Socializing and communication, community participation and religious practice	Participating in collective religious practice	0.033333333	nan;nan	nan;nan	nan;nan	nan;nan	nan;nan	nan;nan	nan;nan	nan;nan	nan;nan	nan;nan	nan;nan	nan;nan	nan;nan	nan;nan	nan;nan	nan;nan	nan;nan	nan;nan	nan;nan	nan;nan	1.0;0.0	nan;nan	nan;nan	nan;nan	nan;nan	nan;nan	nan;nan
Socializing and communication, community participation and religious practice	Other activities related to religious practice	0.016666667	nan;nan	nan;nan	nan;nan	nan;nan	nan;nan	nan;nan	nan;nan	nan;nan	nan;nan	nan;nan	nan;nan	nan;nan	nan;nan	nan;nan	nan;nan	nan;nan	nan;nan	nan;nan	nan;nan	nan;nan	1.0;0.0	nan;nan	nan;nan	nan;nan	nan;nan	nan;nan	nan;nan
Socializing and communication, community participation and religious practice	Travelling time related to socializing and communication, community participation and religious practice	0.05	nan;nan	nan;nan	nan;nan	nan;nan	nan;nan	nan;nan	nan;nan	nan;nan	nan;nan	nan;nan	nan;nan	nan;nan	nan;nan	nan;nan	nan;nan	1.0;0.0	nan;nan	nan;nan	nan;nan	nan;nan	nan;nan	nan;nan	nan;nan	nan;nan	nan;nan	nan;nan	nan;nan
Socializing and communication, community participation and religious practice	Other activities related to socializing and communication, community participation and religious practice	0.016666667	nan;nan	nan;nan	nan;nan	nan;nan	nan;nan	nan;nan	nan;nan	nan;nan	nan;nan	nan;nan	nan;nan	nan;nan	nan;nan	nan;nan	nan;nan	nan;nan	nan;nan	nan;nan	nan;nan	nan;nan	nan;nan	1.0;0.0	nan;nan	nan;nan	nan;nan	nan;nan	nan;nan
Culture, leisure, mass-media and sports practices	Attendance at organized/mass cultural events, and shows	0	nan;nan	nan;nan	nan;nan	nan;nan	nan;nan	nan;nan	nan;nan	nan;nan	nan;nan	nan;nan	nan;nan	nan;nan	nan;nan	nan;nan	nan;nan	nan;nan	nan;nan	nan;nan	nan;nan	nan;nan	nan;nan	1.0;0.0	nan;nan	nan;nan	nan;nan	nan;nan	nan;nan
Culture, leisure, mass-media and sports practices	Attendance at parks/gardens	0.016666667	nan;nan	nan;nan	nan;nan	nan;nan	nan;nan	nan;nan	nan;nan	nan;nan	nan;nan	nan;nan	nan;nan	nan;nan	nan;nan	nan;nan	nan;nan	nan;nan	nan;nan	nan;nan	nan;nan	nan;nan	nan;nan	nan;nan	1.0;0.0	nan;nan	nan;nan	nan;nan	nan;nan
Culture, leisure, mass-media and sports practices	Attendance at sports events	0	nan;nan	nan;nan	nan;nan	nan;nan	nan;nan	nan;nan	nan;nan	nan;nan	nan;nan	nan;nan	nan;nan	nan;nan	nan;nan	nan;nan	nan;nan	nan;nan	nan;nan	nan;nan	nan;nan	nan;nan	nan;nan	1.0;0.0	nan;nan	nan;nan	nan;nan	nan;nan	nan;nan
Culture, leisure, mass-media and sports practices	Other activities related to attendance at cultural, entertainment and sports events	0	nan;nan	nan;nan	nan;nan	nan;nan	nan;nan	nan;nan	nan;nan	nan;nan	nan;nan	nan;nan	nan;nan	nan;nan	nan;nan	nan;nan	nan;nan	nan;nan	nan;nan	nan;nan	nan;nan	nan;nan	nan;nan	1.0;0.0	nan;nan	nan;nan	nan;nan	nan;nan	nan;nan
Culture, leisure, mass-media and sports practices	Visual, literary and performing arts (as hobby)	0	nan;nan	nan;nan	nan;nan	nan;nan	nan;nan	nan;nan	nan;nan	nan;nan	nan;nan	nan;nan	nan;nan	nan;nan	nan;nan	nan;nan	nan;nan	nan;nan	nan;nan	nan;nan	nan;nan	nan;nan	nan;nan	nan;nan	1.0;0.0	nan;nan	nan;nan	nan;nan	nan;nan
Culture, leisure, mass-media and sports practices	Hobbies	0	nan;nan	nan;nan	nan;nan	nan;nan	nan;nan	nan;nan	nan;nan	nan;nan	nan;nan	nan;nan	nan;nan	nan;nan	nan;nan	nan;nan	nan;nan	nan;nan	nan;nan	nan;nan	nan;nan	nan;nan	nan;nan	nan;nan	1.0;0.0	nan;nan	nan;nan	nan;nan	nan;nan
Culture, leisure, mass-media and sports practices	Playing games and other pastime activities	0.316666667	nan;nan	nan;nan	nan;nan	nan;nan	nan;nan	nan;nan	nan;nan	nan;nan	nan;nan	nan;nan	nan;nan	nan;nan	nan;nan	nan;nan	nan;nan	nan;nan	nan;nan	nan;nan	nan;nan	nan;nan	nan;nan	nan;nan	1.0;0.0	nan;nan	nan;nan	nan;nan	nan;nan
Culture, leisure, mass-media and sports practices	Other activities related to cultural participation, hobbies, games	0	nan;nan	nan;nan	nan;nan	nan;nan	nan;nan	nan;nan	nan;nan	nan;nan	nan;nan	nan;nan	nan;nan	nan;nan	nan;nan	nan;nan	nan;nan	nan;nan	nan;nan	nan;nan	nan;nan	nan;nan	nan;nan	0.5;0.2	0.5;0.2	nan;nan	nan;nan	nan;nan	nan;nan
Culture, leisure, mass-media and sports practices	Participating in sports	0.033333333	nan;nan	nan;nan	nan;nan	nan;nan	nan;nan	nan;nan	nan;nan	nan;nan	nan;nan	nan;nan	nan;nan	nan;nan	nan;nan	nan;nan	nan;nan	nan;nan	nan;nan	nan;nan	nan;nan	1.0;0.0	nan;nan	nan;nan	nan;nan	nan;nan	nan;nan	nan;nan	nan;nan
Culture, leisure, mass-media and sports practices	Exercising	0.05	nan;nan	nan;nan	nan;nan	nan;nan	nan;nan	nan;nan	nan;nan	nan;nan	nan;nan	nan;nan	nan;nan	nan;nan	nan;nan	nan;nan	nan;nan	nan;nan	nan;nan	nan;nan	nan;nan	1.0;0.0	nan;nan	nan;nan	nan;nan	nan;nan	nan;nan	nan;nan	nan;nan
Culture, leisure, mass-media and sports practices	Reading for leisure	0.05	nan;nan	nan;nan	nan;nan	nan;nan	nan;nan	nan;nan	nan;nan	nan;nan	nan;nan	nan;nan	nan;nan	nan;nan	nan;nan	nan;nan	nan;nan	nan;nan	nan;nan	nan;nan	nan;nan	nan;nan	nan;nan	nan;nan	nan;nan	1.0;0.0	nan;nan	nan;nan	nan;nan
Culture, leisure, mass-media and sports practices	Watching/listening to television and video	1.083333333	nan;nan	nan;nan	nan;nan	nan;nan	nan;nan	nan;nan	nan;nan	nan;nan	nan;nan	nan;nan	nan;nan	nan;nan	nan;nan	nan;nan	nan;nan	nan;nan	nan;nan	nan;nan	nan;nan	nan;nan	nan;nan	nan;nan	nan;nan	1.0;0.0	nan;nan	nan;nan	nan;nan
Culture, leisure, mass-media and sports practices	Listening to radio and audio devices	0.016666667	nan;nan	nan;nan	nan;nan	nan;nan	nan;nan	nan;nan	nan;nan	nan;nan	nan;nan	nan;nan	nan;nan	nan;nan	nan;nan	nan;nan	nan;nan	nan;nan	nan;nan	nan;nan	nan;nan	nan;nan	nan;nan	nan;nan	nan;nan	1.0;0.0	nan;nan	nan;nan	nan;nan
Culture, leisure, mass-media and sports practices	Other activities related to mass media use	0.066666667	nan;nan	nan;nan	nan;nan	nan;nan	nan;nan	nan;nan	nan;nan	nan;nan	nan;nan	nan;nan	nan;nan	nan;nan	nan;nan	nan;nan	nan;nan	nan;nan	nan;nan	nan;nan	nan;nan	nan;nan	nan;nan	nan;nan	nan;nan	1.0;0.0	nan;nan	nan;nan	nan;nan
Culture, leisure, mass-media and sports practices	Activities associated with reflecting, resting, relaxing	0.716666667	nan;nan	nan;nan	nan;nan	nan;nan	nan;nan	nan;nan	nan;nan	nan;nan	nan;nan	nan;nan	nan;nan	nan;nan	nan;nan	nan;nan	nan;nan	nan;nan	nan;nan	nan;nan	nan;nan	nan;nan	nan;nan	nan;nan	nan;nan	1.0;0.0	nan;nan	nan;nan	nan;nan
Culture, leisure, mass-media and sports practices	Travelling time related to culture, leisure, mass-media and sports practices	0	nan;nan	nan;nan	nan;nan	nan;nan	nan;nan	nan;nan	nan;nan	nan;nan	nan;nan	nan;nan	nan;nan	nan;nan	nan;nan	nan;nan	nan;nan	1.0;0.0	nan;nan	nan;nan	nan;nan	nan;nan	nan;nan	nan;nan	nan;nan	nan;nan	nan;nan	nan;nan	nan;nan
Culture, leisure, mass-media and sports practices	Other activities related to culture, leisure, mass-media and sports practices	0	nan;nan	nan;nan	nan;nan	nan;nan	nan;nan	nan;nan	nan;nan	nan;nan	nan;nan	nan;nan	nan;nan	nan;nan	nan;nan	nan;nan	nan;nan	nan;nan	nan;nan	nan;nan	nan;nan	0.25;0.1	nan;nan	0.25;0.1	0.25;0.1	0.25;0.1	nan;nan	nan;nan	nan;nan
Self-care and maintenance	Night sleep/essential sleep	8.516666667	nan;nan	nan;nan	nan;nan	nan;nan	nan;nan	nan;nan	nan;nan	nan;nan	nan;nan	nan;nan	1.0;0.0	nan;nan	nan;nan	nan;nan	nan;nan	nan;nan	nan;nan	nan;nan	nan;nan	nan;nan	nan;nan	nan;nan	nan;nan	nan;nan	nan;nan	nan;nan	nan;nan
Self-care and maintenance	Incidental sleep/naps	0.483333333	nan;nan	nan;nan	nan;nan	nan;nan	nan;nan	nan;nan	nan;nan	nan;nan	nan;nan	nan;nan	1.0;0.0	nan;nan	nan;nan	nan;nan	nan;nan	nan;nan	nan;nan	nan;nan	nan;nan	nan;nan	nan;nan	nan;nan	nan;nan	nan;nan	nan;nan	nan;nan	nan;nan
Self-care and maintenance	Sleeplessness	0.066666667	nan;nan	nan;nan	nan;nan	nan;nan	nan;nan	nan;nan	nan;nan	nan;nan	nan;nan	nan;nan	1.0;0.0	nan;nan	nan;nan	nan;nan	nan;nan	nan;nan	nan;nan	nan;nan	nan;nan	nan;nan	nan;nan	nan;nan	nan;nan	nan;nan	nan;nan	nan;nan	nan;nan
Self-care and maintenance	Other sleep and related activities	0.133333333	nan;nan	nan;nan	nan;nan	nan;nan	nan;nan	nan;nan	nan;nan	nan;nan	nan;nan	nan;nan	1.0;0.0	nan;nan	nan;nan	nan;nan	nan;nan	nan;nan	nan;nan	nan;nan	nan;nan	nan;nan	nan;nan	nan;nan	nan;nan	nan;nan	nan;nan	nan;nan	nan;nan
Self-care and maintenance	Eating meals/snack	1.3	nan;nan	nan;nan	nan;nan	nan;nan	nan;nan	nan;nan	nan;nan	nan;nan	nan;nan	nan;nan	nan;nan	nan;nan	nan;nan	nan;nan	nan;nan	nan;nan	nan;nan	nan;nan	1.0;0.0	nan;nan	nan;nan	nan;nan	nan;nan	nan;nan	nan;nan	nan;nan	nan;nan
Self-care and maintenance	Drinking other than with meal or snack	0.35	nan;nan	nan;nan	nan;nan	nan;nan	nan;nan	nan;nan	nan;nan	nan;nan	nan;nan	nan;nan	nan;nan	nan;nan	nan;nan	nan;nan	nan;nan	nan;nan	nan;nan	nan;nan	1.0;0.0	nan;nan	nan;nan	nan;nan	nan;nan	nan;nan	nan;nan	nan;nan	nan;nan
Self-care and maintenance	Personal hygiene and care	1.133333333	nan;nan	nan;nan	nan;nan	nan;nan	nan;nan	nan;nan	nan;nan	nan;nan	nan;nan	nan;nan	nan;nan	1.0;0.0	nan;nan	nan;nan	nan;nan	nan;nan	nan;nan	nan;nan	nan;nan	nan;nan	nan;nan	nan;nan	nan;nan	nan;nan	nan;nan	nan;nan	nan;nan
Self-care and maintenance	Health/medical care to oneself	0.016666667	nan;nan	nan;nan	nan;nan	nan;nan	nan;nan	nan;nan	nan;nan	nan;nan	nan;nan	nan;nan	nan;nan	nan;nan	nan;nan	1.0;0.0	nan;nan	nan;nan	nan;nan	nan;nan	nan;nan	nan;nan	nan;nan	nan;nan	nan;nan	nan;nan	nan;nan	nan;nan	nan;nan
Self-care and maintenance	Other activities related to personal hygiene and care	0.033333333	nan;nan	nan;nan	nan;nan	nan;nan	nan;nan	nan;nan	nan;nan	nan;nan	nan;nan	nan;nan	nan;nan	1.0;0.0	nan;nan	nan;nan	nan;nan	nan;nan	nan;nan	nan;nan	nan;nan	nan;nan	nan;nan	nan;nan	nan;nan	nan;nan	nan;nan	nan;nan	nan;nan
Self-care and maintenance	Receiving personal care from others	0	nan;nan	nan;nan	nan;nan	nan;nan	nan;nan	nan;nan	nan;nan	nan;nan	nan;nan	nan;nan	nan;nan	0.9;0.05	0.05;0.025	0.05;0.025	nan;nan	nan;nan	nan;nan	nan;nan	nan;nan	nan;nan	nan;nan	nan;nan	nan;nan	nan;nan	nan;nan	nan;nan	nan;nan
Self-care and maintenance	Receiving health/medical care from others	0	nan;nan	nan;nan	nan;nan	nan;nan	nan;nan	nan;nan	nan;nan	nan;nan	nan;nan	nan;nan	nan;nan	nan;nan	0.05;0.025	0.95;0.025	nan;nan	nan;nan	nan;nan	nan;nan	nan;nan	nan;nan	nan;nan	nan;nan	nan;nan	nan;nan	nan;nan	nan;nan	nan;nan
Self-care and maintenance	Other activities related to receiving personal and health/medical care	0	nan;nan	nan;nan	nan;nan	nan;nan	nan;nan	nan;nan	nan;nan	nan;nan	nan;nan	nan;nan	nan;nan	nan;nan	0.5;0.225	0.5;0.225	nan;nan	nan;nan	nan;nan	nan;nan	nan;nan	nan;nan	nan;nan	nan;nan	nan;nan	nan;nan	nan;nan	nan;nan	nan;nan
Self-care and maintenance	Travelling time related to self-care and maintenance activities	0.033333333	nan;nan	nan;nan	nan;nan	nan;nan	nan;nan	nan;nan	nan;nan	nan;nan	nan;nan	nan;nan	nan;nan	nan;nan	nan;nan	nan;nan	nan;nan	1.0;0.0	nan;nan	nan;nan	nan;nan	nan;nan	nan;nan	nan;nan	nan;nan	nan;nan	nan;nan	nan;nan	nan;nan
Self-care and maintenance	Other self-care and maintenance activities	0.016666667	nan;nan	nan;nan	nan;nan	nan;nan	nan;nan	nan;nan	nan;nan	nan;nan	nan;nan	nan;nan	nan;nan	0.9;0.05	0.05;0.025	0.05;0.025	nan;nan	nan;nan	nan;nan	nan;nan	nan;nan	nan;nan	nan;nan	nan;nan	nan;nan	nan;nan	nan;nan	nan;nan	nan;nan
