# Supplementary material for: Interdisciplinary applications of human time use with generalized lexicons
Source: PLoS One. 2022 Jul 14;17(7):e0270583. doi: 10.1371/journal.pone.0270583 (PMC9282456; doi:10.1371/journal.pone.0270583)
Supplement: S1 Data — (ZIP) [file pone.0270583.s005.zip › Galbraith_MOOGAL_data/ISICrev4_MLdef.csv]

Activities	hours_per_day	growth_collection	processing	preparation	material	energy	things	buildings	infrastructure	inhabited	waste	sleep	hygiene_grooming	childcare	adultcare	moving_things	moving_people	organization	education_research	meals	active_rec	religious	social	interactive	passive	work_employment	work_other	unknown	checksums
Crop and animal production, hunting and related service activities		1																											1
Fishing and aquaculture		1																											1
Extraction of crude petroleum and natural gas						1																							1
Mining of metal ores					1																								1
Other mining and quarrying					1																								1
Manufacture of food products			1																										1
Manufacture of beverages			1																										1
Manufacture of tobacco products							1																						1
Manufacture of textiles							1																						1
Manufacture of wearing apparel							1																						1
Manufacture of leather and related products							1																						1
Manufacture of wood and of products of wood and cork, except furniture							1																						1
Manufacture of paper and paper products							1																						1
Printing and reproduction of recorded media							1																						1
Manufacture of coke and refined petroleum products						1																							1
Manufacture of chemicals and chemical products							1																						1
Manufacture of pharmaceuticals, medicinal chemical and botanical products							1																						1
Manufacture of rubber and plastics products							1																						1
Manufacture of other non-metallic mineral products							1																						1
Manufacture of basic metals					1																								1
Manufacture of fabricated metal products, except machinery and equipment							1																						1
Manufacture of electrical equipment							1																						1
Manufacture of machinery and equipment n.e.c.							1																						1
Manufacture of other transport equipment							1																						1
Manufacture of furniture							1																						1
Other manufacturing							1																						1
Repair and installation of machinery and equipment							1																						1
Electricity, gas, steam and air conditioning supply						1																							1
Water collection, treatment and supply																1													1
Waste collection, treatment and disposal activities; materials recovery											1																		1
Construction of buildings								1																					1
Civil engineering									1																				1
Specialized construction activities								0.5	0.5																				1
Wholesale and retail trade and repair of motor vehicles and motorcycles							0.2											0.8											1
Wholesale trade, except of motor vehicles and motorcycles																		1											1
Retail trade, except of motor vehicles and motorcycles																		1											1
Land transport and transport via pipelines																0.75	0.25												1
Water transport																0.9	0.1												1
Air transport																0.5	0.5												1
Warehousing and support activities for transportation																1													1
Postal and courier activities																1													1
Accommodation										1																			1
Food and beverage service activities				1																									1
Publishing activities																								1					1
Motion picture, video and television production, music publishing																								1					1
Programming and broadcasting activities																								1					1
Telecommunications									1																				1
Computer programming, consultancy and related activities							0.7											0.3											1
Financial service activities, except insurance and pension funding																		1											1
Insurance, reinsurance and pension funding, except compulsory social security																		1											1
Activities auxiliary to financial service and insurance activities																		1											1
Real estate activities																		1											1
Legal and accounting activities																		1											1
Activities of head offices; management consultancy activities																		1											1
Architectural and engineering activities; technical testing and analysis								0.8	0.1									0.1											1
Scientific research and development																			1										1
Advertising and market research																		1											1
Other professional, scientific and technical activities							0.5											0.5											1
Veterinary activities		0.4								0.6																			1
Travel agency, tour operator, reservation service and related activities																		1											1
Security and investigation activities																		1											1
Services to buildings and landscape activities										1																			1
Office administrative, office support and other business support activities																		1											1
Public administration and defence; compulsory social security																		1											1
Education																			1										1
Human health activities															1														1
Residential care activities															1														1
Creative, arts and entertainment activities																								1					1
Libraries, archives, museums and other cultural activities																								1					1
Gambling and betting activities																								1					1
Sports activities and amusement and recreation activities																					0.8			0.2					1
Activities of membership organizations																		1											1
Repair of computers and personal and household goods							1																						1
Other personal service activities										0.5			0.5																1
Activities of households as employers of domestic personnel										1																			1
Activities of extraterritorial organizations and bodies																		1											1
Not elsewhere classified																												1	1
Mining of coal and lignite						1																							1
Mining support service activities					0.5	0.5																							1
Sewerage											1																		1
Rental and leasing activities																		1											1
Social work activities without accommodation										0.2			0.2										0.6						1
Forestry and logging					1																								1
Undifferentiated goods- and services-production of private households for own use							0.5			0.5																			1
Manufacture of motor vehicles, trailers and semi-trailers							1																						1
Information service activities									0.1									0.5	0.1					0.3					1
Employment activities																		1											1
Manufacture of computer, electronic and optical products							1																						1
Remediation activities and other waste management services											1																		1
