# Supplementary material for: Interdisciplinary applications of human time use with generalized lexicons
Source: PLoS One. 2022 Jul 14;17(7):e0270583. doi: 10.1371/journal.pone.0270583 (PMC9282456; doi:10.1371/journal.pone.0270583)
Supplement: S1 Data — (ZIP) [file pone.0270583.s005.zip › Galbraith_MOOGAL_data/CAN_TUS_2015.csv]

tier1	tier2	hours_per_day
Sleep and personal activities	Sleeping, resting, relaxing, sick in bed	8.7
Sleep and personal activities	Personal care	0.8
Sleep and personal activities	Eating or drinking	1.3
Paid work activities	Paid work activities	3.2
Studying or learning	Studying or learning	0.5
Transport to and from activity	Transport to and from activity	1.2
Unpaid work activities	Household chores	2.1
Unpaid work activities	Care of household children under 18 years	0.4
Unpaid work activities	Care of household adults	0
Unpaid work activities	Shopping for goods or services	0.5
Socializing	Socializing	0.9
Civic, religious and organizational activities	Civic, religious and organizational activities	0.1
Active sports and events	Active sports	0.3
Active sports and events	Other	0.1
Active leisure	Use of technology	0.7
Active leisure	Arts and hobbies, leisure activities or writing	0.4
Passive leisure	Watching television or videos	2.1
Passive leisure	Reading or listening to music or radio	0.4
Other or unknown activity	Other or unknown activity	0.3
