# Supplementary material for: Interdisciplinary applications of human time use with generalized lexicons
Source: PLoS One. 2022 Jul 14;17(7):e0270583. doi: 10.1371/journal.pone.0270583 (PMC9282456; doi:10.1371/journal.pone.0270583)
Supplement: S1 Data — (ZIP) [file pone.0270583.s005.zip › Galbraith_MOOGAL_data/CAN_economic_activities.csv]

year	economic_activity	employment	hours_worked
1997	Crop and animal production	426795	5.871
1998	Crop and animal production	416130	5.926
1999	Crop and animal production	402220	5.789
2000	Crop and animal production	370360	5.803
2001	Crop and animal production	338810	5.805
2002	Crop and animal production	344905	5.614
2003	Crop and animal production	341810	5.655
2004	Crop and animal production	334940	5.751
2005	Crop and animal production	336785	5.74
2006	Crop and animal production	329655	5.688
2007	Crop and animal production	330295	5.674
2008	Crop and animal production	320905	5.649
2009	Crop and animal production	319085	5.584
2010	Crop and animal production	314105	5.471
2011	Crop and animal production	317035	5.438
2012	Crop and animal production	313380	5.532
2013	Crop and animal production	329245	5.501
2014	Crop and animal production	303615	5.523
2015	Crop and animal production	298270	5.584
2016	Crop and animal production	307370	5.463
2017	Crop and animal production	306930	5.381
2018	Crop and animal production	299065	5.247
2019	Crop and animal production	301595	5.249
1997	Forestry and logging	66765	5.819
1998	Forestry and logging	62370	5.773
1999	Forestry and logging	65825	5.805
2000	Forestry and logging	62415	5.874
2001	Forestry and logging	58515	5.868
2002	Forestry and logging	58700	5.762
2003	Forestry and logging	56625	5.844
2004	Forestry and logging	57065	5.937
2005	Forestry and logging	56985	5.803
2006	Forestry and logging	49920	5.937
2007	Forestry and logging	44955	5.973
2008	Forestry and logging	41575	5.841
2009	Forestry and logging	35050	5.784
2010	Forestry and logging	35070	5.748
2011	Forestry and logging	36285	5.781
2012	Forestry and logging	32655	5.836
2013	Forestry and logging	32595	5.986
2014	Forestry and logging	31750	5.934
2015	Forestry and logging	31955	6.063
2016	Forestry and logging	33185	6.011
2017	Forestry and logging	32400	5.795
2018	Forestry and logging	32845	5.94
2019	Forestry and logging	30545	5.888
1997	Fishing, hunting and trapping	19255	6.827
1998	Fishing, hunting and trapping	19390	6.816
1999	Fishing, hunting and trapping	18825	6.932
2000	Fishing, hunting and trapping	17740	6.964
2001	Fishing, hunting and trapping	16470	7.09
2002	Fishing, hunting and trapping	18190	6.945
2003	Fishing, hunting and trapping	18075	6.795
2004	Fishing, hunting and trapping	17350	6.781
2005	Fishing, hunting and trapping	17695	6.726
2006	Fishing, hunting and trapping	17300	6.907
2007	Fishing, hunting and trapping	15205	6.564
2008	Fishing, hunting and trapping	14075	6.644
2009	Fishing, hunting and trapping	12270	6.581
2010	Fishing, hunting and trapping	12430	6.759
2011	Fishing, hunting and trapping	12445	6.677
2012	Fishing, hunting and trapping	13245	6.521
2013	Fishing, hunting and trapping	13325	6.523
2014	Fishing, hunting and trapping	13645	6.592
2015	Fishing, hunting and trapping	12945	6.838
2016	Fishing, hunting and trapping	12735	6.466
2017	Fishing, hunting and trapping	13400	6.562
2018	Fishing, hunting and trapping	13245	6.559
2019	Fishing, hunting and trapping	12935	6.534
1997	Support activities for agriculture and forestry	43725	4.866
1998	Support activities for agriculture and forestry	45540	4.959
1999	Support activities for agriculture and forestry	44500	4.923
2000	Support activities for agriculture and forestry	39935	4.992
2001	Support activities for agriculture and forestry	37110	5.033
2002	Support activities for agriculture and forestry	39120	4.948
2003	Support activities for agriculture and forestry	40920	4.923
2004	Support activities for agriculture and forestry	39465	5.079
2005	Support activities for agriculture and forestry	39435	5.025
2006	Support activities for agriculture and forestry	39825	5.06
2007	Support activities for agriculture and forestry	38165	5.038
2008	Support activities for agriculture and forestry	38035	5.003
2009	Support activities for agriculture and forestry	36200	5.06
2010	Support activities for agriculture and forestry	35340	5.077
2011	Support activities for agriculture and forestry	35660	5.005
2012	Support activities for agriculture and forestry	33920	5.178
2013	Support activities for agriculture and forestry	34845	5.159
2014	Support activities for agriculture and forestry	36265	5.11
2015	Support activities for agriculture and forestry	37270	5.068
2016	Support activities for agriculture and forestry	40895	5.055
2017	Support activities for agriculture and forestry	40890	5.214
2018	Support activities for agriculture and forestry	41930	5.025
2019	Support activities for agriculture and forestry	40945	4.997
1997	Oil and gas extraction	33480	5.997
1998	Oil and gas extraction	31085	5.658
1999	Oil and gas extraction	32895	5.693
2000	Oil and gas extraction	34390	5.868
2001	Oil and gas extraction	41885	5.923
2002	Oil and gas extraction	39880	5.803
2003	Oil and gas extraction	45935	5.855
2004	Oil and gas extraction	50585	5.849
2005	Oil and gas extraction	59930	5.984
2006	Oil and gas extraction	66050	5.838
2007	Oil and gas extraction	77565	5.775
2008	Oil and gas extraction	78725	5.764
2009	Oil and gas extraction	79310	5.619
2010	Oil and gas extraction	77755	5.822
2011	Oil and gas extraction	87160	5.797
2012	Oil and gas extraction	90170	5.882
2013	Oil and gas extraction	85460	5.844
2014	Oil and gas extraction	81080	5.912
2015	Oil and gas extraction	77415	5.847
2016	Oil and gas extraction	66810	5.69
2017	Oil and gas extraction	72235	5.77
2018	Oil and gas extraction	73080	5.879
2019	Oil and gas extraction	72770	5.847
1997	Mining and quarrying (except oil and gas)	61900	5.647
1998	Mining and quarrying (except oil and gas)	55520	5.726
1999	Mining and quarrying (except oil and gas)	50500	5.71
2000	Mining and quarrying (except oil and gas)	49410	5.655
2001	Mining and quarrying (except oil and gas)	47920	5.726
2002	Mining and quarrying (except oil and gas)	44925	5.83
2003	Mining and quarrying (except oil and gas)	41915	5.729
2004	Mining and quarrying (except oil and gas)	43525	5.871
2005	Mining and quarrying (except oil and gas)	47380	5.855
2006	Mining and quarrying (except oil and gas)	52350	5.847
2007	Mining and quarrying (except oil and gas)	50950	5.756
2008	Mining and quarrying (except oil and gas)	55105	5.901
2009	Mining and quarrying (except oil and gas)	50160	5.803
2010	Mining and quarrying (except oil and gas)	53805	5.863
2011	Mining and quarrying (except oil and gas)	56045	5.945
2012	Mining and quarrying (except oil and gas)	55980	5.964
2013	Mining and quarrying (except oil and gas)	70130	6.049
2014	Mining and quarrying (except oil and gas)	69170	5.921
2015	Mining and quarrying (except oil and gas)	63110	5.934
2016	Mining and quarrying (except oil and gas)	68575	5.888
2017	Mining and quarrying (except oil and gas)	70685	5.929
2018	Mining and quarrying (except oil and gas)	73585	5.893
2019	Mining and quarrying (except oil and gas)	74245	6.066
1997	Support activities for mining and oil and gas extraction	50400	6.868
1998	Support activities for mining and oil and gas extraction	49695	6.263
1999	Support activities for mining and oil and gas extraction	43170	6.392
2000	Support activities for mining and oil and gas extraction	51035	6.855
2001	Support activities for mining and oil and gas extraction	54070	6.896
2002	Support activities for mining and oil and gas extraction	54550	6.545
2003	Support activities for mining and oil and gas extraction	56880	6.921
2004	Support activities for mining and oil and gas extraction	63200	6.951
2005	Support activities for mining and oil and gas extraction	67300	6.89
2006	Support activities for mining and oil and gas extraction	83710	6.751
2007	Support activities for mining and oil and gas extraction	78735	6.647
2008	Support activities for mining and oil and gas extraction	86510	6.616
2009	Support activities for mining and oil and gas extraction	81015	6.203
2010	Support activities for mining and oil and gas extraction	88225	6.562
2011	Support activities for mining and oil and gas extraction	99020	6.71
2012	Support activities for mining and oil and gas extraction	109335	6.605
2013	Support activities for mining and oil and gas extraction	114490	6.436
2014	Support activities for mining and oil and gas extraction	112765	6.578
2015	Support activities for mining and oil and gas extraction	89605	6.159
2016	Support activities for mining and oil and gas extraction	73375	6.225
2017	Support activities for mining and oil and gas extraction	81755	6.54
2018	Support activities for mining and oil and gas extraction	91080	6.329
2019	Support activities for mining and oil and gas extraction	87520	6.293
1997	Electric power generation, transmission and distribution	80825	5.148
1998	Electric power generation, transmission and distribution	82670	5.233
1999	Electric power generation, transmission and distribution	82090	5.082
2000	Electric power generation, transmission and distribution	82695	5.121
2001	Electric power generation, transmission and distribution	82700	5.074
2002	Electric power generation, transmission and distribution	79920	5.099
2003	Electric power generation, transmission and distribution	84970	5.101
2004	Electric power generation, transmission and distribution	88045	5.027
2005	Electric power generation, transmission and distribution	88525	5.11
2006	Electric power generation, transmission and distribution	88665	5.038
2007	Electric power generation, transmission and distribution	90480	5.068
2008	Electric power generation, transmission and distribution	93605	5.126
2009	Electric power generation, transmission and distribution	93065	5.175
2010	Electric power generation, transmission and distribution	97030	5.247
2011	Electric power generation, transmission and distribution	106515	5.173
2012	Electric power generation, transmission and distribution	100380	5.041
2013	Electric power generation, transmission and distribution	97490	5.142
2014	Electric power generation, transmission and distribution	94460	5.115
2015	Electric power generation, transmission and distribution	95710	5.126
2016	Electric power generation, transmission and distribution	97030	5.036
2017	Electric power generation, transmission and distribution	96755	5.112
2018	Electric power generation, transmission and distribution	96445	5.156
2019	Electric power generation, transmission and distribution	97430	5.099
1997	Natural gas distribution, water, sewage and other systems	26260	4.981
1998	Natural gas distribution, water, sewage and other systems	26635	5.014
1999	Natural gas distribution, water, sewage and other systems	27935	4.923
2000	Natural gas distribution, water, sewage and other systems	27390	5.022
2001	Natural gas distribution, water, sewage and other systems	28870	4.984
2002	Natural gas distribution, water, sewage and other systems	30195	5.041
2003	Natural gas distribution, water, sewage and other systems	29685	5.137
2004	Natural gas distribution, water, sewage and other systems	30160	5.145
2005	Natural gas distribution, water, sewage and other systems	30490	5.14
2006	Natural gas distribution, water, sewage and other systems	32485	5.068
2007	Natural gas distribution, water, sewage and other systems	31495	5.077
2008	Natural gas distribution, water, sewage and other systems	29070	5.11
2009	Natural gas distribution, water, sewage and other systems	29810	5.184
2010	Natural gas distribution, water, sewage and other systems	31745	5.047
2011	Natural gas distribution, water, sewage and other systems	30390	5.142
2012	Natural gas distribution, water, sewage and other systems	28990	4.951
2013	Natural gas distribution, water, sewage and other systems	25945	5.058
2014	Natural gas distribution, water, sewage and other systems	26605	4.967
2015	Natural gas distribution, water, sewage and other systems	26755	5.025
2016	Natural gas distribution, water, sewage and other systems	26435	5.041
2017	Natural gas distribution, water, sewage and other systems	24605	4.962
2018	Natural gas distribution, water, sewage and other systems	24590	4.986
2019	Natural gas distribution, water, sewage and other systems	24755	4.959
1997	Residential building construction	273975	5.4
1998	Residential building construction	275575	5.452
1999	Residential building construction	267505	5.477
2000	Residential building construction	283720	5.488
2001	Residential building construction	290770	5.444
2002	Residential building construction	325515	5.436
2003	Residential building construction	347945	5.353
2004	Residential building construction	370635	5.46
2005	Residential building construction	388780	5.395
2006	Residential building construction	405515	5.356
2007	Residential building construction	428830	5.397
2008	Residential building construction	440685	5.397
2009	Residential building construction	392865	5.29
2010	Residential building construction	423210	5.34
2011	Residential building construction	419225	5.299
2012	Residential building construction	465000	5.364
2013	Residential building construction	473115	5.337
2014	Residential building construction	475455	5.318
2015	Residential building construction	478400	5.342
2016	Residential building construction	497140	5.315
2017	Residential building construction	526920	5.26
2018	Residential building construction	546940	5.31
2019	Residential building construction	546210	5.255
1997	Non-residential building construction	163275	5.441
1998	Non-residential building construction	161765	5.49
1999	Non-residential building construction	186215	5.504
2000	Non-residential building construction	178625	5.488
2001	Non-residential building construction	166445	5.43
2002	Non-residential building construction	171835	5.466
2003	Non-residential building construction	164885	5.37
2004	Non-residential building construction	170500	5.447
2005	Non-residential building construction	174285	5.43
2006	Non-residential building construction	193245	5.411
2007	Non-residential building construction	197780	5.441
2008	Non-residential building construction	219705	5.474
2009	Non-residential building construction	205425	5.386
2010	Non-residential building construction	207235	5.411
2011	Non-residential building construction	219000	5.405
2012	Non-residential building construction	222060	5.46
2013	Non-residential building construction	216285	5.405
2014	Non-residential building construction	213370	5.389
2015	Non-residential building construction	215340	5.389
2016	Non-residential building construction	198255	5.378
2017	Non-residential building construction	207210	5.293
2018	Non-residential building construction	225105	5.348
2019	Non-residential building construction	234255	5.29
1997	Engineering construction	183865	5.688
1998	Engineering construction	177460	5.647
1999	Engineering construction	178610	5.682
2000	Engineering construction	189720	5.649
2001	Engineering construction	205720	5.729
2002	Engineering construction	192740	5.671
2003	Engineering construction	204210	5.595
2004	Engineering construction	213115	5.677
2005	Engineering construction	247750	5.685
2006	Engineering construction	271830	5.658
2007	Engineering construction	291335	5.721
2008	Engineering construction	330615	5.732
2009	Engineering construction	308060	5.608
2010	Engineering construction	358470	5.638
2011	Engineering construction	387050	5.688
2012	Engineering construction	421850	5.748
2013	Engineering construction	453560	5.745
2014	Engineering construction	464095	5.775
2015	Engineering construction	443190	5.715
2016	Engineering construction	388440	5.633
2017	Engineering construction	390825	5.658
2018	Engineering construction	397900	5.611
2019	Engineering construction	401315	5.534
1997	Repair construction	172295	5.304
1998	Repair construction	187710	5.367
1999	Repair construction	194255	5.416
2000	Repair construction	193935	5.408
2001	Repair construction	200630	5.329
2002	Repair construction	203195	5.34
2003	Repair construction	200865	5.299
2004	Repair construction	204255	5.381
2005	Repair construction	207950	5.31
2006	Repair construction	208385	5.29
2007	Repair construction	230430	5.318
2008	Repair construction	233220	5.345
2009	Repair construction	246545	5.274
2010	Repair construction	240120	5.271
2011	Repair construction	238905	5.312
2012	Repair construction	244510	5.263
2013	Repair construction	247920	5.233
2014	Repair construction	262215	5.247
2015	Repair construction	277590	5.244
2016	Repair construction	279865	5.233
2017	Repair construction	294140	5.216
2018	Repair construction	302300	5.279
2019	Repair construction	313485	5.23
1997	Other activities of the construction industry	5870	5.214
1998	Other activities of the construction industry	5845	5.288
1999	Other activities of the construction industry	5380	5.312
2000	Other activities of the construction industry	6110	5.405
2001	Other activities of the construction industry	7520	5.408
2002	Other activities of the construction industry	8325	5.381
2003	Other activities of the construction industry	8475	5.348
2004	Other activities of the construction industry	8960	5.474
2005	Other activities of the construction industry	9355	5.353
2006	Other activities of the construction industry	9470	5.31
2007	Other activities of the construction industry	7985	5.405
2008	Other activities of the construction industry	8980	5.342
2009	Other activities of the construction industry	11215	5.159
2010	Other activities of the construction industry	11505	5.211
2011	Other activities of the construction industry	12145	5.137
2012	Other activities of the construction industry	12840	5.252
2013	Other activities of the construction industry	13965	5.162
2014	Other activities of the construction industry	14080	5.148
2015	Other activities of the construction industry	15505	5.222
2016	Other activities of the construction industry	14670	5.175
2017	Other activities of the construction industry	14595	5.112
2018	Other activities of the construction industry	15475	5.148
2019	Other activities of the construction industry	15915	5.173
1997	Food manufacturing	207130	5.255
1998	Food manufacturing	207650	5.23
1999	Food manufacturing	209070	5.258
2000	Food manufacturing	194960	5.255
2001	Food manufacturing	202400	5.255
2002	Food manufacturing	204140	5.195
2003	Food manufacturing	216530	5.178
2004	Food manufacturing	216170	5.159
2005	Food manufacturing	220100	5.181
2006	Food manufacturing	223075	5.2
2007	Food manufacturing	218780	5.227
2008	Food manufacturing	220350	5.255
2009	Food manufacturing	227550	5.145
2010	Food manufacturing	233020	5.189
2011	Food manufacturing	235875	5.148
2012	Food manufacturing	237605	5.145
2013	Food manufacturing	227275	5.173
2014	Food manufacturing	219345	5.156
2015	Food manufacturing	215460	5.175
2016	Food manufacturing	223930	5.167
2017	Food manufacturing	239140	5.079
2018	Food manufacturing	243585	5.173
2019	Food manufacturing	254360	5.151
1997	Beverage and tobacco product manufacturing	29870	5.43
1998	Beverage and tobacco product manufacturing	29400	5.345
1999	Beverage and tobacco product manufacturing	26595	5.23
2000	Beverage and tobacco product manufacturing	25040	5.29
2001	Beverage and tobacco product manufacturing	24160	5.332
2002	Beverage and tobacco product manufacturing	28215	5.129
2003	Beverage and tobacco product manufacturing	29690	5.211
2004	Beverage and tobacco product manufacturing	30640	5.307
2005	Beverage and tobacco product manufacturing	29735	5.375
2006	Beverage and tobacco product manufacturing	30745	5.255
2007	Beverage and tobacco product manufacturing	33050	5.205
2008	Beverage and tobacco product manufacturing	34195	5.093
2009	Beverage and tobacco product manufacturing	34995	5.055
2010	Beverage and tobacco product manufacturing	34545	5.156
2011	Beverage and tobacco product manufacturing	35330	5.121
2012	Beverage and tobacco product manufacturing	37590	5.222
2013	Beverage and tobacco product manufacturing	37040	5.137
2014	Beverage and tobacco product manufacturing	39245	5.118
2015	Beverage and tobacco product manufacturing	38035	5.058
2016	Beverage and tobacco product manufacturing	41240	5.063
2017	Beverage and tobacco product manufacturing	42945	5.101
2018	Beverage and tobacco product manufacturing	45265	5.014
2019	Beverage and tobacco product manufacturing	50260	5.055
1997	Textile and textile product mills	45210	5.512
1998	Textile and textile product mills	47075	5.353
1999	Textile and textile product mills	45885	5.422
2000	Textile and textile product mills	47975	5.378
2001	Textile and textile product mills	46825	5.342
2002	Textile and textile product mills	45845	5.414
2003	Textile and textile product mills	43300	5.263
2004	Textile and textile product mills	43210	5.211
2005	Textile and textile product mills	40240	5.214
2006	Textile and textile product mills	34860	5.296
2007	Textile and textile product mills	31075	5.11
2008	Textile and textile product mills	24590	5.271
2009	Textile and textile product mills	21510	5.142
2010	Textile and textile product mills	21190	5.033
2011	Textile and textile product mills	20620	4.997
2012	Textile and textile product mills	19550	5.044
2013	Textile and textile product mills	18835	5.068
2014	Textile and textile product mills	19790	5.014
2015	Textile and textile product mills	19365	5.079
2016	Textile and textile product mills	19670	5.096
2017	Textile and textile product mills	18475	5.088
2018	Textile and textile product mills	17770	5.088
2019	Textile and textile product mills	17940	4.937
1997	Clothing and leather and allied product manufacturing	103140	5.263
1998	Clothing and leather and allied product manufacturing	101850	5.23
1999	Clothing and leather and allied product manufacturing	100700	5.219
2000	Clothing and leather and allied product manufacturing	109945	5.214
2001	Clothing and leather and allied product manufacturing	105015	5.219
2002	Clothing and leather and allied product manufacturing	98320	5.107
2003	Clothing and leather and allied product manufacturing	92255	5.063
2004	Clothing and leather and allied product manufacturing	81810	5.151
2005	Clothing and leather and allied product manufacturing	70955	5.101
2006	Clothing and leather and allied product manufacturing	64700	4.97
2007	Clothing and leather and allied product manufacturing	56700	4.995
2008	Clothing and leather and allied product manufacturing	45305	4.975
2009	Clothing and leather and allied product manufacturing	39430	4.904
2010	Clothing and leather and allied product manufacturing	34550	5.005
2011	Clothing and leather and allied product manufacturing	33880	4.871
2012	Clothing and leather and allied product manufacturing	29070	4.882
2013	Clothing and leather and allied product manufacturing	26955	4.926
2014	Clothing and leather and allied product manufacturing	28275	4.929
2015	Clothing and leather and allied product manufacturing	26940	4.978
2016	Clothing and leather and allied product manufacturing	25835	4.91
2017	Clothing and leather and allied product manufacturing	24610	4.934
2018	Clothing and leather and allied product manufacturing	23700	4.838
2019	Clothing and leather and allied product manufacturing	24085	4.893
1997	Wood product manufacturing	153260	5.458
1998	Wood product manufacturing	147570	5.397
1999	Wood product manufacturing	162890	5.419
2000	Wood product manufacturing	156180	5.411
2001	Wood product manufacturing	147820	5.408
2002	Wood product manufacturing	151340	5.397
2003	Wood product manufacturing	148580	5.384
2004	Wood product manufacturing	159260	5.356
2005	Wood product manufacturing	150590	5.348
2006	Wood product manufacturing	133810	5.342
2007	Wood product manufacturing	113195	5.312
2008	Wood product manufacturing	100495	5.301
2009	Wood product manufacturing	86345	5.181
2010	Wood product manufacturing	90880	5.321
2011	Wood product manufacturing	86400	5.274
2012	Wood product manufacturing	88170	5.285
2013	Wood product manufacturing	91390	5.329
2014	Wood product manufacturing	90625	5.299
2015	Wood product manufacturing	91080	5.395
2016	Wood product manufacturing	96610	5.321
2017	Wood product manufacturing	98655	5.252
2018	Wood product manufacturing	99215	5.315
2019	Wood product manufacturing	96655	5.312
1997	Paper manufacturing	104710	5.378
1998	Paper manufacturing	100780	5.422
1999	Paper manufacturing	98250	5.381
2000	Paper manufacturing	105870	5.345
2001	Paper manufacturing	104105	5.386
2002	Paper manufacturing	96120	5.337
2003	Paper manufacturing	91770	5.285
2004	Paper manufacturing	90490	5.386
2005	Paper manufacturing	89625	5.214
2006	Paper manufacturing	82700	5.301
2007	Paper manufacturing	77820	5.318
2008	Paper manufacturing	70215	5.312
2009	Paper manufacturing	64660	5.222
2010	Paper manufacturing	64210	5.31
2011	Paper manufacturing	60180	5.307
2012	Paper manufacturing	57795	5.244
2013	Paper manufacturing	58085	5.345
2014	Paper manufacturing	58015	5.282
2015	Paper manufacturing	57050	5.271
2016	Paper manufacturing	54415	5.359
2017	Paper manufacturing	56230	5.329
2018	Paper manufacturing	56150	5.362
2019	Paper manufacturing	52765	5.34
1997	Printing and related support activities	80115	5.249
1998	Printing and related support activities	78350	5.386
1999	Printing and related support activities	78430	5.353
2000	Printing and related support activities	82230	5.315
2001	Printing and related support activities	91115	5.241
2002	Printing and related support activities	87620	5.271
2003	Printing and related support activities	88405	5.241
2004	Printing and related support activities	86120	5.285
2005	Printing and related support activities	85530	5.244
2006	Printing and related support activities	82155	5.189
2007	Printing and related support activities	82805	5.132
2008	Printing and related support activities	76265	5.079
2009	Printing and related support activities	67180	5.038
2010	Printing and related support activities	63945	5.118
2011	Printing and related support activities	62750	5.019
2012	Printing and related support activities	61015	5.055
2013	Printing and related support activities	58165	5.214
2014	Printing and related support activities	57050	5.132
2015	Printing and related support activities	54750	5.052
2016	Printing and related support activities	54495	5.003
2017	Printing and related support activities	51770	5.134
2018	Printing and related support activities	52320	5.052
2019	Printing and related support activities	53140	4.863
1997	Petroleum and coal product manufacturing	6230	5.485
1998	Petroleum and coal product manufacturing	4545	5.762
1999	Petroleum and coal product manufacturing	7040	5.534
2000	Petroleum and coal product manufacturing	6750	5.444
2001	Petroleum and coal product manufacturing	8540	5.589
2002	Petroleum and coal product manufacturing	7955	5.581
2003	Petroleum and coal product manufacturing	10140	5.644
2004	Petroleum and coal product manufacturing	11300	5.534
2005	Petroleum and coal product manufacturing	11860	5.425
2006	Petroleum and coal product manufacturing	12350	5.66
2007	Petroleum and coal product manufacturing	14830	5.556
2008	Petroleum and coal product manufacturing	16015	5.573
2009	Petroleum and coal product manufacturing	16305	5.493
2010	Petroleum and coal product manufacturing	16900	5.493
2011	Petroleum and coal product manufacturing	16525	5.644
2012	Petroleum and coal product manufacturing	15860	5.573
2013	Petroleum and coal product manufacturing	12575	5.597
2014	Petroleum and coal product manufacturing	12440	5.542
2015	Petroleum and coal product manufacturing	12965	5.556
2016	Petroleum and coal product manufacturing	13190	5.463
2017	Petroleum and coal product manufacturing	14645	5.488
2018	Petroleum and coal product manufacturing	15710	5.395
2019	Petroleum and coal product manufacturing	16070	5.66
1997	Chemical manufacturing	88380	5.433
1998	Chemical manufacturing	85220	5.395
1999	Chemical manufacturing	84600	5.427
2000	Chemical manufacturing	78555	5.427
2001	Chemical manufacturing	82745	5.364
2002	Chemical manufacturing	85940	5.29
2003	Chemical manufacturing	93285	5.312
2004	Chemical manufacturing	89865	5.362
2005	Chemical manufacturing	87555	5.312
2006	Chemical manufacturing	88205	5.37
2007	Chemical manufacturing	82350	5.362
2008	Chemical manufacturing	84185	5.332
2009	Chemical manufacturing	81725	5.299
2010	Chemical manufacturing	83415	5.4
2011	Chemical manufacturing	84265	5.255
2012	Chemical manufacturing	83390	5.378
2013	Chemical manufacturing	81010	5.29
2014	Chemical manufacturing	85205	5.304
2015	Chemical manufacturing	88785	5.337
2016	Chemical manufacturing	88490	5.266
2017	Chemical manufacturing	91320	5.211
2018	Chemical manufacturing	89635	5.296
2019	Chemical manufacturing	92520	5.208
1997	Plastics and rubber products manufacturing	106075	5.452
1998	Plastics and rubber products manufacturing	108705	5.515
1999	Plastics and rubber products manufacturing	109770	5.436
2000	Plastics and rubber products manufacturing	118570	5.425
2001	Plastics and rubber products manufacturing	122260	5.414
2002	Plastics and rubber products manufacturing	128195	5.414
2003	Plastics and rubber products manufacturing	131065	5.384
2004	Plastics and rubber products manufacturing	129035	5.345
2005	Plastics and rubber products manufacturing	128885	5.359
2006	Plastics and rubber products manufacturing	119525	5.34
2007	Plastics and rubber products manufacturing	115755	5.405
2008	Plastics and rubber products manufacturing	107790	5.356
2009	Plastics and rubber products manufacturing	92430	5.263
2010	Plastics and rubber products manufacturing	94690	5.392
2011	Plastics and rubber products manufacturing	97215	5.422
2012	Plastics and rubber products manufacturing	96070	5.4
2013	Plastics and rubber products manufacturing	93005	5.389
2014	Plastics and rubber products manufacturing	99370	5.359
2015	Plastics and rubber products manufacturing	102000	5.375
2016	Plastics and rubber products manufacturing	103155	5.329
2017	Plastics and rubber products manufacturing	102970	5.175
2018	Plastics and rubber products manufacturing	101860	5.359
2019	Plastics and rubber products manufacturing	102470	5.271
1997	Non-metallic mineral product manufacturing	46275	5.567
1998	Non-metallic mineral product manufacturing	48115	5.562
1999	Non-metallic mineral product manufacturing	45600	5.551
2000	Non-metallic mineral product manufacturing	47785	5.49
2001	Non-metallic mineral product manufacturing	49505	5.408
2002	Non-metallic mineral product manufacturing	50235	5.463
2003	Non-metallic mineral product manufacturing	52890	5.452
2004	Non-metallic mineral product manufacturing	53340	5.518
2005	Non-metallic mineral product manufacturing	54600	5.436
2006	Non-metallic mineral product manufacturing	55410	5.534
2007	Non-metallic mineral product manufacturing	55830	5.523
2008	Non-metallic mineral product manufacturing	53470	5.427
2009	Non-metallic mineral product manufacturing	50115	5.408
2010	Non-metallic mineral product manufacturing	52370	5.433
2011	Non-metallic mineral product manufacturing	52025	5.581
2012	Non-metallic mineral product manufacturing	52750	5.529
2013	Non-metallic mineral product manufacturing	52945	5.504
2014	Non-metallic mineral product manufacturing	50920	5.367
2015	Non-metallic mineral product manufacturing	54085	5.458
2016	Non-metallic mineral product manufacturing	52205	5.447
2017	Non-metallic mineral product manufacturing	53830	5.348
2018	Non-metallic mineral product manufacturing	53615	5.515
2019	Non-metallic mineral product manufacturing	54210	5.389
1997	Primary metal manufacturing	85650	5.523
1998	Primary metal manufacturing	87655	5.46
1999	Primary metal manufacturing	83835	5.43
2000	Primary metal manufacturing	84355	5.411
2001	Primary metal manufacturing	73420	5.34
2002	Primary metal manufacturing	81350	5.427
2003	Primary metal manufacturing	79960	5.304
2004	Primary metal manufacturing	81005	5.433
2005	Primary metal manufacturing	78665	5.342
2006	Primary metal manufacturing	80585	5.373
2007	Primary metal manufacturing	79950	5.51
2008	Primary metal manufacturing	79005	5.389
2009	Primary metal manufacturing	61785	5.26
2010	Primary metal manufacturing	67785	5.34
2011	Primary metal manufacturing	74055	5.416
2012	Primary metal manufacturing	65340	5.427
2013	Primary metal manufacturing	65130	5.312
2014	Primary metal manufacturing	63780	5.452
2015	Primary metal manufacturing	64050	5.444
2016	Primary metal manufacturing	62755	5.46
2017	Primary metal manufacturing	63780	5.444
2018	Primary metal manufacturing	63880	5.397
2019	Primary metal manufacturing	66075	5.408
1997	Fabricated metal product manufacturing	143045	5.573
1998	Fabricated metal product manufacturing	149515	5.553
1999	Fabricated metal product manufacturing	154045	5.526
2000	Fabricated metal product manufacturing	179460	5.479
2001	Fabricated metal product manufacturing	178635	5.466
2002	Fabricated metal product manufacturing	183800	5.408
2003	Fabricated metal product manufacturing	185470	5.378
2004	Fabricated metal product manufacturing	181310	5.458
2005	Fabricated metal product manufacturing	186615	5.403
2006	Fabricated metal product manufacturing	183475	5.416
2007	Fabricated metal product manufacturing	183140	5.43
2008	Fabricated metal product manufacturing	175595	5.386
2009	Fabricated metal product manufacturing	156465	5.293
2010	Fabricated metal product manufacturing	152570	5.427
2011	Fabricated metal product manufacturing	160385	5.359
2012	Fabricated metal product manufacturing	161970	5.397
2013	Fabricated metal product manufacturing	164145	5.321
2014	Fabricated metal product manufacturing	167905	5.364
2015	Fabricated metal product manufacturing	161315	5.356
2016	Fabricated metal product manufacturing	160985	5.375
2017	Fabricated metal product manufacturing	159580	5.307
2018	Fabricated metal product manufacturing	165230	5.373
2019	Fabricated metal product manufacturing	174495	5.214
1997	Machinery manufacturing	146430	5.677
1998	Machinery manufacturing	151685	5.564
1999	Machinery manufacturing	142010	5.622
2000	Machinery manufacturing	153800	5.611
2001	Machinery manufacturing	153965	5.562
2002	Machinery manufacturing	150735	5.595
2003	Machinery manufacturing	149530	5.523
2004	Machinery manufacturing	150910	5.556
2005	Machinery manufacturing	154585	5.49
2006	Machinery manufacturing	153470	5.553
2007	Machinery manufacturing	160040	5.49
2008	Machinery manufacturing	149560	5.545
2009	Machinery manufacturing	131245	5.326
2010	Machinery manufacturing	126300	5.466
2011	Machinery manufacturing	139250	5.54
2012	Machinery manufacturing	142840	5.449
2013	Machinery manufacturing	140785	5.534
2014	Machinery manufacturing	138670	5.438
2015	Machinery manufacturing	139135	5.452
2016	Machinery manufacturing	135530	5.359
2017	Machinery manufacturing	139250	5.416
2018	Machinery manufacturing	141250	5.466
2019	Machinery manufacturing	147465	5.367
1997	Computer and electronic product manufacturing	113615	5.545
1998	Computer and electronic product manufacturing	113895	5.526
1999	Computer and electronic product manufacturing	126370	5.518
2000	Computer and electronic product manufacturing	131765	5.425
2001	Computer and electronic product manufacturing	99945	5.367
2002	Computer and electronic product manufacturing	89825	5.397
2003	Computer and electronic product manufacturing	97105	5.362
2004	Computer and electronic product manufacturing	101325	5.4
2005	Computer and electronic product manufacturing	98045	5.493
2006	Computer and electronic product manufacturing	96185	5.411
2007	Computer and electronic product manufacturing	88065	5.364
2008	Computer and electronic product manufacturing	79960	5.43
2009	Computer and electronic product manufacturing	72960	5.381
2010	Computer and electronic product manufacturing	70380	5.422
2011	Computer and electronic product manufacturing	68390	5.37
2012	Computer and electronic product manufacturing	62995	5.373
2013	Computer and electronic product manufacturing	58175	5.29
2014	Computer and electronic product manufacturing	53130	5.285
2015	Computer and electronic product manufacturing	52455	5.323
2016	Computer and electronic product manufacturing	53130	5.304
2017	Computer and electronic product manufacturing	53675	5.285
2018	Computer and electronic product manufacturing	54635	5.301
2019	Computer and electronic product manufacturing	57785	5.282
1997	Electrical equipment, appliance and component manufacturing	48600	5.482
1998	Electrical equipment, appliance and component manufacturing	48895	5.477
1999	Electrical equipment, appliance and component manufacturing	50565	5.499
2000	Electrical equipment, appliance and component manufacturing	52860	5.477
2001	Electrical equipment, appliance and component manufacturing	52775	5.411
2002	Electrical equipment, appliance and component manufacturing	46585	5.458
2003	Electrical equipment, appliance and component manufacturing	41090	5.321
2004	Electrical equipment, appliance and component manufacturing	43615	5.449
2005	Electrical equipment, appliance and component manufacturing	43795	5.323
2006	Electrical equipment, appliance and component manufacturing	41560	5.315
2007	Electrical equipment, appliance and component manufacturing	41910	5.334
2008	Electrical equipment, appliance and component manufacturing	40870	5.326
2009	Electrical equipment, appliance and component manufacturing	37945	5.288
2010	Electrical equipment, appliance and component manufacturing	35765	5.364
2011	Electrical equipment, appliance and component manufacturing	38040	5.332
2012	Electrical equipment, appliance and component manufacturing	35295	5.414
2013	Electrical equipment, appliance and component manufacturing	36140	5.233
2014	Electrical equipment, appliance and component manufacturing	31595	5.323
2015	Electrical equipment, appliance and component manufacturing	33785	5.29
2016	Electrical equipment, appliance and component manufacturing	33720	5.321
2017	Electrical equipment, appliance and component manufacturing	34080	5.263
2018	Electrical equipment, appliance and component manufacturing	33775	5.34
2019	Electrical equipment, appliance and component manufacturing	36400	5.356
1997	Transportation equipment manufacturing	252015	5.584
1998	Transportation equipment manufacturing	256340	5.521
1999	Transportation equipment manufacturing	274395	5.518
2000	Transportation equipment manufacturing	262970	5.403
2001	Transportation equipment manufacturing	252705	5.43
2002	Transportation equipment manufacturing	244775	5.477
2003	Transportation equipment manufacturing	249685	5.416
2004	Transportation equipment manufacturing	246570	5.408
2005	Transportation equipment manufacturing	247405	5.342
2006	Transportation equipment manufacturing	232645	5.321
2007	Transportation equipment manufacturing	227000	5.452
2008	Transportation equipment manufacturing	197500	5.364
2009	Transportation equipment manufacturing	169955	5.241
2010	Transportation equipment manufacturing	176225	5.389
2011	Transportation equipment manufacturing	177805	5.403
2012	Transportation equipment manufacturing	193700	5.441
2013	Transportation equipment manufacturing	195015	5.427
2014	Transportation equipment manufacturing	203380	5.427
2015	Transportation equipment manufacturing	206325	5.414
2016	Transportation equipment manufacturing	206855	5.419
2017	Transportation equipment manufacturing	212685	5.348
2018	Transportation equipment manufacturing	214270	5.436
2019	Transportation equipment manufacturing	228965	5.318
1997	Furniture and related product manufacturing	85785	5.567
1998	Furniture and related product manufacturing	93190	5.578
1999	Furniture and related product manufacturing	98530	5.51
2000	Furniture and related product manufacturing	109735	5.389
2001	Furniture and related product manufacturing	115355	5.359
2002	Furniture and related product manufacturing	118380	5.312
2003	Furniture and related product manufacturing	115235	5.255
2004	Furniture and related product manufacturing	115160	5.268
2005	Furniture and related product manufacturing	109425	5.323
2006	Furniture and related product manufacturing	102895	5.392
2007	Furniture and related product manufacturing	103965	5.282
2008	Furniture and related product manufacturing	94695	5.299
2009	Furniture and related product manufacturing	81340	5.173
2010	Furniture and related product manufacturing	78560	5.214
2011	Furniture and related product manufacturing	76435	5.197
2012	Furniture and related product manufacturing	72430	5.249
2013	Furniture and related product manufacturing	72770	5.301
2014	Furniture and related product manufacturing	71995	5.227
2015	Furniture and related product manufacturing	77825	5.205
2016	Furniture and related product manufacturing	77765	5.266
2017	Furniture and related product manufacturing	75465	5.222
2018	Furniture and related product manufacturing	75340	5.252
2019	Furniture and related product manufacturing	76460	5.145
1997	Miscellaneous manufacturing	57655	5.321
1998	Miscellaneous manufacturing	59645	5.318
1999	Miscellaneous manufacturing	59255	5.214
2000	Miscellaneous manufacturing	62465	5.268
2001	Miscellaneous manufacturing	63130	5.255
2002	Miscellaneous manufacturing	67200	5.14
2003	Miscellaneous manufacturing	69400	5.123
2004	Miscellaneous manufacturing	69200	5.112
2005	Miscellaneous manufacturing	67165	5.134
2006	Miscellaneous manufacturing	67030	5.247
2007	Miscellaneous manufacturing	64895	5.189
2008	Miscellaneous manufacturing	63170	5.225
2009	Miscellaneous manufacturing	61920	5.121
2010	Miscellaneous manufacturing	63155	5.203
2011	Miscellaneous manufacturing	63810	5.153
2012	Miscellaneous manufacturing	62725	5.123
2013	Miscellaneous manufacturing	61080	5.17
2014	Miscellaneous manufacturing	59120	5.195
2015	Miscellaneous manufacturing	64585	5.112
2016	Miscellaneous manufacturing	66435	5.181
2017	Miscellaneous manufacturing	66095	5.082
2018	Miscellaneous manufacturing	67050	5.093
2019	Miscellaneous manufacturing	70060	5.052
1997	Farm product wholesaler-distributors	11180	5.219
1998	Farm product wholesaler-distributors	12225	5.219
1999	Farm product wholesaler-distributors	13975	5.162
2000	Farm product wholesaler-distributors	13985	5.071
2001	Farm product wholesaler-distributors	16985	5.34
2002	Farm product wholesaler-distributors	14860	5.279
2003	Farm product wholesaler-distributors	14775	5.408
2004	Farm product wholesaler-distributors	13970	5.09
2005	Farm product wholesaler-distributors	13380	5.285
2006	Farm product wholesaler-distributors	13160	5.129
2007	Farm product wholesaler-distributors	12455	5.052
2008	Farm product wholesaler-distributors	13635	5.192
2009	Farm product wholesaler-distributors	14745	5.096
2010	Farm product wholesaler-distributors	16710	4.981
2011	Farm product wholesaler-distributors	15030	5.189
2012	Farm product wholesaler-distributors	15595	5.038
2013	Farm product wholesaler-distributors	16300	5.058
2014	Farm product wholesaler-distributors	18780	5.008
2015	Farm product wholesaler-distributors	19070	5.088
2016	Farm product wholesaler-distributors	16925	5
2017	Farm product wholesaler-distributors	17705	5.058
2018	Farm product wholesaler-distributors	17970	5.093
2019	Farm product wholesaler-distributors	18065	4.97
1997	Petroleum product wholesaler-distributors	22845	5.751
1998	Petroleum product wholesaler-distributors	20690	5.581
1999	Petroleum product wholesaler-distributors	16635	5.458
2000	Petroleum product wholesaler-distributors	14610	5.559
2001	Petroleum product wholesaler-distributors	15895	5.559
2002	Petroleum product wholesaler-distributors	15680	5.512
2003	Petroleum product wholesaler-distributors	14885	5.567
2004	Petroleum product wholesaler-distributors	15670	5.381
2005	Petroleum product wholesaler-distributors	15850	5.537
2006	Petroleum product wholesaler-distributors	15465	5.321
2007	Petroleum product wholesaler-distributors	24940	5.449
2008	Petroleum product wholesaler-distributors	25890	5.586
2009	Petroleum product wholesaler-distributors	13940	5.416
2010	Petroleum product wholesaler-distributors	13835	5.422
2011	Petroleum product wholesaler-distributors	12445	5.556
2012	Petroleum product wholesaler-distributors	14325	5.603
2013	Petroleum product wholesaler-distributors	15315	5.863
2014	Petroleum product wholesaler-distributors	17330	5.542
2015	Petroleum product wholesaler-distributors	15850	5.422
2016	Petroleum product wholesaler-distributors	13515	5.466
2017	Petroleum product wholesaler-distributors	13060	5.532
2018	Petroleum product wholesaler-distributors	13635	5.685
2019	Petroleum product wholesaler-distributors	13530	5.496
1997	Food, beverage and tobacco wholesaler-distributors	97775	5.244
1998	Food, beverage and tobacco wholesaler-distributors	99575	5.318
1999	Food, beverage and tobacco wholesaler-distributors	100945	5.397
2000	Food, beverage and tobacco wholesaler-distributors	105940	5.463
2001	Food, beverage and tobacco wholesaler-distributors	112190	5.414
2002	Food, beverage and tobacco wholesaler-distributors	118225	5.458
2003	Food, beverage and tobacco wholesaler-distributors	125430	5.255
2004	Food, beverage and tobacco wholesaler-distributors	129440	5.419
2005	Food, beverage and tobacco wholesaler-distributors	133505	5.285
2006	Food, beverage and tobacco wholesaler-distributors	114405	5.299
2007	Food, beverage and tobacco wholesaler-distributors	132540	5.238
2008	Food, beverage and tobacco wholesaler-distributors	136400	5.233
2009	Food, beverage and tobacco wholesaler-distributors	117740	5.208
2010	Food, beverage and tobacco wholesaler-distributors	120260	5.29
2011	Food, beverage and tobacco wholesaler-distributors	123190	5.137
2012	Food, beverage and tobacco wholesaler-distributors	124385	5.195
2013	Food, beverage and tobacco wholesaler-distributors	122960	5.337
2014	Food, beverage and tobacco wholesaler-distributors	128435	5.263
2015	Food, beverage and tobacco wholesaler-distributors	124605	5.258
2016	Food, beverage and tobacco wholesaler-distributors	117785	5.208
2017	Food, beverage and tobacco wholesaler-distributors	122510	5.079
2018	Food, beverage and tobacco wholesaler-distributors	122475	5.277
2019	Food, beverage and tobacco wholesaler-distributors	133715	5.162
1997	Personal and household goods wholesaler-distributors	83880	5.162
1998	Personal and household goods wholesaler-distributors	83280	5.134
1999	Personal and household goods wholesaler-distributors	82425	5.299
2000	Personal and household goods wholesaler-distributors	83475	5.384
2001	Personal and household goods wholesaler-distributors	92320	5.192
2002	Personal and household goods wholesaler-distributors	98935	5.197
2003	Personal and household goods wholesaler-distributors	100980	5.195
2004	Personal and household goods wholesaler-distributors	101455	5.296
2005	Personal and household goods wholesaler-distributors	100470	5.342
2006	Personal and household goods wholesaler-distributors	106325	5.241
2007	Personal and household goods wholesaler-distributors	99950	5.23
2008	Personal and household goods wholesaler-distributors	102140	5.296
2009	Personal and household goods wholesaler-distributors	123350	5.121
2010	Personal and household goods wholesaler-distributors	116580	5.123
2011	Personal and household goods wholesaler-distributors	117365	5.134
2012	Personal and household goods wholesaler-distributors	118820	5.167
2013	Personal and household goods wholesaler-distributors	114665	5.189
2014	Personal and household goods wholesaler-distributors	114445	5.055
2015	Personal and household goods wholesaler-distributors	111445	5.027
2016	Personal and household goods wholesaler-distributors	111530	5.112
2017	Personal and household goods wholesaler-distributors	113735	5.036
2018	Personal and household goods wholesaler-distributors	113300	5.148
2019	Personal and household goods wholesaler-distributors	108125	4.967
1997	Motor vehicle and parts wholesaler-distributors	54065	5.523
1998	Motor vehicle and parts wholesaler-distributors	56020	5.466
1999	Motor vehicle and parts wholesaler-distributors	57945	5.551
2000	Motor vehicle and parts wholesaler-distributors	58680	5.499
2001	Motor vehicle and parts wholesaler-distributors	55790	5.408
2002	Motor vehicle and parts wholesaler-distributors	59070	5.425
2003	Motor vehicle and parts wholesaler-distributors	57420	5.386
2004	Motor vehicle and parts wholesaler-distributors	57310	5.37
2005	Motor vehicle and parts wholesaler-distributors	59580	5.367
2006	Motor vehicle and parts wholesaler-distributors	59285	5.326
2007	Motor vehicle and parts wholesaler-distributors	56180	5.397
2008	Motor vehicle and parts wholesaler-distributors	50420	5.321
2009	Motor vehicle and parts wholesaler-distributors	50155	5.422
2010	Motor vehicle and parts wholesaler-distributors	54660	5.367
2011	Motor vehicle and parts wholesaler-distributors	55835	5.296
2012	Motor vehicle and parts wholesaler-distributors	59530	5.296
2013	Motor vehicle and parts wholesaler-distributors	58340	5.444
2014	Motor vehicle and parts wholesaler-distributors	59700	5.326
2015	Motor vehicle and parts wholesaler-distributors	62425	5.252
2016	Motor vehicle and parts wholesaler-distributors	64495	5.263
2017	Motor vehicle and parts wholesaler-distributors	65105	5.134
2018	Motor vehicle and parts wholesaler-distributors	66655	5.208
2019	Motor vehicle and parts wholesaler-distributors	65980	5.181
1997	Building material and supplies wholesaler-distributors	141380	5.403
1998	Building material and supplies wholesaler-distributors	129595	5.332
1999	Building material and supplies wholesaler-distributors	133260	5.373
2000	Building material and supplies wholesaler-distributors	131595	5.501
2001	Building material and supplies wholesaler-distributors	129920	5.466
2002	Building material and supplies wholesaler-distributors	129280	5.521
2003	Building material and supplies wholesaler-distributors	130730	5.512
2004	Building material and supplies wholesaler-distributors	134985	5.436
2005	Building material and supplies wholesaler-distributors	139040	5.471
2006	Building material and supplies wholesaler-distributors	139845	5.386
2007	Building material and supplies wholesaler-distributors	132900	5.408
2008	Building material and supplies wholesaler-distributors	130830	5.515
2009	Building material and supplies wholesaler-distributors	124770	5.411
2010	Building material and supplies wholesaler-distributors	128710	5.359
2011	Building material and supplies wholesaler-distributors	131610	5.381
2012	Building material and supplies wholesaler-distributors	136565	5.436
2013	Building material and supplies wholesaler-distributors	135690	5.359
2014	Building material and supplies wholesaler-distributors	139100	5.359
2015	Building material and supplies wholesaler-distributors	135410	5.392
2016	Building material and supplies wholesaler-distributors	132135	5.4
2017	Building material and supplies wholesaler-distributors	134205	5.329
2018	Building material and supplies wholesaler-distributors	138900	5.332
2019	Building material and supplies wholesaler-distributors	138205	5.381
1997	Machinery, equipment and supplies wholesaler-distributors	171605	5.701
1998	Machinery, equipment and supplies wholesaler-distributors	179495	5.581
1999	Machinery, equipment and supplies wholesaler-distributors	187785	5.534
2000	Machinery, equipment and supplies wholesaler-distributors	191585	5.581
2001	Machinery, equipment and supplies wholesaler-distributors	193650	5.564
2002	Machinery, equipment and supplies wholesaler-distributors	191175	5.496
2003	Machinery, equipment and supplies wholesaler-distributors	192125	5.455
2004	Machinery, equipment and supplies wholesaler-distributors	194250	5.564
2005	Machinery, equipment and supplies wholesaler-distributors	202495	5.488
2006	Machinery, equipment and supplies wholesaler-distributors	213400	5.452
2007	Machinery, equipment and supplies wholesaler-distributors	206780	5.501
2008	Machinery, equipment and supplies wholesaler-distributors	201195	5.501
2009	Machinery, equipment and supplies wholesaler-distributors	195310	5.395
2010	Machinery, equipment and supplies wholesaler-distributors	197540	5.375
2011	Machinery, equipment and supplies wholesaler-distributors	200235	5.438
2012	Machinery, equipment and supplies wholesaler-distributors	205465	5.43
2013	Machinery, equipment and supplies wholesaler-distributors	201765	5.438
2014	Machinery, equipment and supplies wholesaler-distributors	193185	5.43
2015	Machinery, equipment and supplies wholesaler-distributors	195120	5.425
2016	Machinery, equipment and supplies wholesaler-distributors	201150	5.416
2017	Machinery, equipment and supplies wholesaler-distributors	216345	5.408
2018	Machinery, equipment and supplies wholesaler-distributors	219375	5.471
2019	Machinery, equipment and supplies wholesaler-distributors	222160	5.375
1997	Miscellaneous wholesaler-distributors	103600	5.499
1998	Miscellaneous wholesaler-distributors	102130	5.425
1999	Miscellaneous wholesaler-distributors	109960	5.386
2000	Miscellaneous wholesaler-distributors	109765	5.392
2001	Miscellaneous wholesaler-distributors	108210	5.444
2002	Miscellaneous wholesaler-distributors	110570	5.389
2003	Miscellaneous wholesaler-distributors	114530	5.282
2004	Miscellaneous wholesaler-distributors	116695	5.444
2005	Miscellaneous wholesaler-distributors	119850	5.29
2006	Miscellaneous wholesaler-distributors	115720	5.375
2007	Miscellaneous wholesaler-distributors	125475	5.301
2008	Miscellaneous wholesaler-distributors	115805	5.277
2009	Miscellaneous wholesaler-distributors	105070	5.189
2010	Miscellaneous wholesaler-distributors	102055	5.151
2011	Miscellaneous wholesaler-distributors	104210	5.219
2012	Miscellaneous wholesaler-distributors	103700	5.203
2013	Miscellaneous wholesaler-distributors	103340	5.173
2014	Miscellaneous wholesaler-distributors	105215	5.23
2015	Miscellaneous wholesaler-distributors	102455	5.241
2016	Miscellaneous wholesaler-distributors	100825	5.288
2017	Miscellaneous wholesaler-distributors	101710	5.208
2018	Miscellaneous wholesaler-distributors	105490	5.23
2019	Miscellaneous wholesaler-distributors	107730	5.14
1997	Wholesale electronic markets, and agents and brokers	33845	5.362
1998	Wholesale electronic markets, and agents and brokers	35550	5.326
1999	Wholesale electronic markets, and agents and brokers	43050	5.301
2000	Wholesale electronic markets, and agents and brokers	43215	5.329
2001	Wholesale electronic markets, and agents and brokers	44275	5.208
2002	Wholesale electronic markets, and agents and brokers	42615	5.173
2003	Wholesale electronic markets, and agents and brokers	38325	5.162
2004	Wholesale electronic markets, and agents and brokers	38155	5.203
2005	Wholesale electronic markets, and agents and brokers	38610	5.26
2006	Wholesale electronic markets, and agents and brokers	36440	5.26
2007	Wholesale electronic markets, and agents and brokers	31125	5.326
2008	Wholesale electronic markets, and agents and brokers	40985	5.238
2009	Wholesale electronic markets, and agents and brokers	29070	5.104
2010	Wholesale electronic markets, and agents and brokers	28265	5.107
2011	Wholesale electronic markets, and agents and brokers	29395	5.093
2012	Wholesale electronic markets, and agents and brokers	29190	5.099
2013	Wholesale electronic markets, and agents and brokers	32525	5.123
2014	Wholesale electronic markets, and agents and brokers	32730	5.107
2015	Wholesale electronic markets, and agents and brokers	32395	5.118
2016	Wholesale electronic markets, and agents and brokers	34400	5.118
2017	Wholesale electronic markets, and agents and brokers	38665	5.06
2018	Wholesale electronic markets, and agents and brokers	41735	5.121
2019	Wholesale electronic markets, and agents and brokers	41520	5.052
1997	Motor vehicle and parts dealers	139795	5.663
1998	Motor vehicle and parts dealers	140365	5.63
1999	Motor vehicle and parts dealers	141480	5.584
2000	Motor vehicle and parts dealers	143090	5.592
2001	Motor vehicle and parts dealers	146230	5.625
2002	Motor vehicle and parts dealers	158675	5.496
2003	Motor vehicle and parts dealers	172510	5.526
2004	Motor vehicle and parts dealers	171735	5.504
2005	Motor vehicle and parts dealers	174530	5.501
2006	Motor vehicle and parts dealers	181730	5.389
2007	Motor vehicle and parts dealers	189600	5.458
2008	Motor vehicle and parts dealers	196410	5.348
2009	Motor vehicle and parts dealers	175470	5.326
2010	Motor vehicle and parts dealers	167345	5.373
2011	Motor vehicle and parts dealers	174195	5.288
2012	Motor vehicle and parts dealers	182960	5.342
2013	Motor vehicle and parts dealers	186330	5.301
2014	Motor vehicle and parts dealers	193650	5.29
2015	Motor vehicle and parts dealers	200185	5.318
2016	Motor vehicle and parts dealers	214915	5.323
2017	Motor vehicle and parts dealers	231625	5.178
2018	Motor vehicle and parts dealers	232100	5.225
2019	Motor vehicle and parts dealers	231210	5.23
1997	Furniture and home furnishings stores	60815	4.811
1998	Furniture and home furnishings stores	60585	4.997
1999	Furniture and home furnishings stores	58230	5.077
2000	Furniture and home furnishings stores	57315	5.074
2001	Furniture and home furnishings stores	60170	4.773
2002	Furniture and home furnishings stores	61900	4.91
2003	Furniture and home furnishings stores	69985	4.679
2004	Furniture and home furnishings stores	74635	4.8
2005	Furniture and home furnishings stores	75730	4.663
2006	Furniture and home furnishings stores	75795	4.748
2007	Furniture and home furnishings stores	86740	4.581
2008	Furniture and home furnishings stores	85430	4.666
2009	Furniture and home furnishings stores	81015	4.627
2010	Furniture and home furnishings stores	83365	4.726
2011	Furniture and home furnishings stores	82380	4.416
2012	Furniture and home furnishings stores	83375	4.468
2013	Furniture and home furnishings stores	86390	4.441
2014	Furniture and home furnishings stores	89440	4.389
2015	Furniture and home furnishings stores	88485	4.488
2016	Furniture and home furnishings stores	87890	4.485
2017	Furniture and home furnishings stores	89660	4.386
2018	Furniture and home furnishings stores	86470	4.545
2019	Furniture and home furnishings stores	85935	4.293
1997	Electronics and appliance stores	59125	4.984
1998	Electronics and appliance stores	64865	4.956
1999	Electronics and appliance stores	66335	4.975
2000	Electronics and appliance stores	66900	5.068
2001	Electronics and appliance stores	65535	5.126
2002	Electronics and appliance stores	64975	4.953
2003	Electronics and appliance stores	65520	5.003
2004	Electronics and appliance stores	67080	4.964
2005	Electronics and appliance stores	68370	4.874
2006	Electronics and appliance stores	67760	4.701
2007	Electronics and appliance stores	69435	4.742
2008	Electronics and appliance stores	68700	4.737
2009	Electronics and appliance stores	66530	4.721
2010	Electronics and appliance stores	62340	4.526
2011	Electronics and appliance stores	67480	4.438
2012	Electronics and appliance stores	64595	4.545
2013	Electronics and appliance stores	63405	4.644
2014	Electronics and appliance stores	58340	4.658
2015	Electronics and appliance stores	60010	4.595
2016	Electronics and appliance stores	62890	4.553
2017	Electronics and appliance stores	48180	4.668
2018	Electronics and appliance stores	44515	4.707
2019	Electronics and appliance stores	43500	4.581
1997	Building material and garden equipment and supplies dealers	50950	5.203
1998	Building material and garden equipment and supplies dealers	67575	5.066
1999	Building material and garden equipment and supplies dealers	68510	5.112
2000	Building material and garden equipment and supplies dealers	70825	5.123
2001	Building material and garden equipment and supplies dealers	89845	4.923
2002	Building material and garden equipment and supplies dealers	94095	4.866
2003	Building material and garden equipment and supplies dealers	98730	4.863
2004	Building material and garden equipment and supplies dealers	109300	4.814
2005	Building material and garden equipment and supplies dealers	112510	4.847
2006	Building material and garden equipment and supplies dealers	116600	4.868
2007	Building material and garden equipment and supplies dealers	123170	4.748
2008	Building material and garden equipment and supplies dealers	121810	4.789
2009	Building material and garden equipment and supplies dealers	131785	4.797
2010	Building material and garden equipment and supplies dealers	144365	4.803
2011	Building material and garden equipment and supplies dealers	141045	4.696
2012	Building material and garden equipment and supplies dealers	144880	4.644
2013	Building material and garden equipment and supplies dealers	148730	4.685
2014	Building material and garden equipment and supplies dealers	149050	4.69
2015	Building material and garden equipment and supplies dealers	149460	4.603
2016	Building material and garden equipment and supplies dealers	143510	4.595
2017	Building material and garden equipment and supplies dealers	147355	4.526
2018	Building material and garden equipment and supplies dealers	145440	4.605
2019	Building material and garden equipment and supplies dealers	145800	4.553
1997	Food and beverage stores	388460	4.192
1998	Food and beverage stores	399000	4.186
1999	Food and beverage stores	403040	4.14
2000	Food and beverage stores	404290	4.145
2001	Food and beverage stores	412765	4.153
2002	Food and beverage stores	440470	4.104
2003	Food and beverage stores	453850	4.107
2004	Food and beverage stores	465340	4.104
2005	Food and beverage stores	473810	4.107
2006	Food and beverage stores	477295	4.055
2007	Food and beverage stores	468520	4.025
2008	Food and beverage stores	470180	4.014
2009	Food and beverage stores	520090	3.929
2010	Food and beverage stores	499380	3.942
2011	Food and beverage stores	494685	3.934
2012	Food and beverage stores	493575	3.907
2013	Food and beverage stores	510225	3.956
2014	Food and beverage stores	500350	3.91
2015	Food and beverage stores	495205	3.918
2016	Food and beverage stores	508340	3.978
2017	Food and beverage stores	524270	3.912
2018	Food and beverage stores	519120	3.94
2019	Food and beverage stores	531230	3.904
1997	Health and personal care stores	130445	4.605
1998	Health and personal care stores	129560	4.49
1999	Health and personal care stores	125780	4.405
2000	Health and personal care stores	129055	4.381
2001	Health and personal care stores	130205	4.255
2002	Health and personal care stores	132120	4.255
2003	Health and personal care stores	139970	4.14
2004	Health and personal care stores	149250	4.107
2005	Health and personal care stores	145190	4.268
2006	Health and personal care stores	144975	4.178
2007	Health and personal care stores	151820	4.195
2008	Health and personal care stores	174705	4.129
2009	Health and personal care stores	168915	4.093
2010	Health and personal care stores	169295	4.074
2011	Health and personal care stores	174405	3.995
2012	Health and personal care stores	194705	4
2013	Health and personal care stores	195445	4.121
2014	Health and personal care stores	191800	4.055
2015	Health and personal care stores	198930	4.175
2016	Health and personal care stores	203910	4.052
2017	Health and personal care stores	216175	4.008
2018	Health and personal care stores	216410	4.019
2019	Health and personal care stores	220610	3.912
1997	Gasoline stations	72740	4.827
1998	Gasoline stations	72185	4.718
1999	Gasoline stations	72840	4.534
2000	Gasoline stations	70895	4.542
2001	Gasoline stations	73310	4.479
2002	Gasoline stations	76920	4.46
2003	Gasoline stations	78670	4.367
2004	Gasoline stations	82770	4.345
2005	Gasoline stations	79200	4.403
2006	Gasoline stations	80625	4.447
2007	Gasoline stations	71920	4.364
2008	Gasoline stations	85550	4.214
2009	Gasoline stations	68605	4.326
2010	Gasoline stations	66460	4.482
2011	Gasoline stations	69510	4.266
2012	Gasoline stations	76425	4.244
2013	Gasoline stations	74330	4.384
2014	Gasoline stations	75115	4.345
2015	Gasoline stations	77720	4.101
2016	Gasoline stations	81970	4.195
2017	Gasoline stations	81810	4.326
2018	Gasoline stations	78165	4.326
2019	Gasoline stations	74885	4.373
1997	Clothing and clothing accessories stores	168415	4.129
1998	Clothing and clothing accessories stores	168900	4.167
1999	Clothing and clothing accessories stores	173795	4.06
2000	Clothing and clothing accessories stores	174310	3.97
2001	Clothing and clothing accessories stores	175100	3.973
2002	Clothing and clothing accessories stores	188635	3.866
2003	Clothing and clothing accessories stores	189335	3.838
2004	Clothing and clothing accessories stores	193620	3.899
2005	Clothing and clothing accessories stores	198070	3.814
2006	Clothing and clothing accessories stores	201000	3.874
2007	Clothing and clothing accessories stores	217320	3.764
2008	Clothing and clothing accessories stores	207635	3.745
2009	Clothing and clothing accessories stores	221550	3.575
2010	Clothing and clothing accessories stores	245960	3.521
2011	Clothing and clothing accessories stores	243950	3.573
2012	Clothing and clothing accessories stores	248375	3.542
2013	Clothing and clothing accessories stores	252140	3.496
2014	Clothing and clothing accessories stores	250745	3.521
2015	Clothing and clothing accessories stores	255565	3.51
2016	Clothing and clothing accessories stores	251635	3.627
2017	Clothing and clothing accessories stores	249705	3.575
2018	Clothing and clothing accessories stores	252855	3.529
2019	Clothing and clothing accessories stores	259560	3.556
1997	Sporting goods, hobby, book and music stores	88620	4.463
1998	Sporting goods, hobby, book and music stores	90070	4.425
1999	Sporting goods, hobby, book and music stores	96615	4.164
2000	Sporting goods, hobby, book and music stores	90895	4.353
2001	Sporting goods, hobby, book and music stores	93605	4.167
2002	Sporting goods, hobby, book and music stores	95565	4.068
2003	Sporting goods, hobby, book and music stores	96475	4.063
2004	Sporting goods, hobby, book and music stores	101405	4.036
2005	Sporting goods, hobby, book and music stores	100455	4.044
2006	Sporting goods, hobby, book and music stores	101995	4.022
2007	Sporting goods, hobby, book and music stores	107780	3.918
2008	Sporting goods, hobby, book and music stores	99730	3.956
2009	Sporting goods, hobby, book and music stores	92910	3.795
2010	Sporting goods, hobby, book and music stores	88000	3.838
2011	Sporting goods, hobby, book and music stores	82050	3.962
2012	Sporting goods, hobby, book and music stores	81230	3.841
2013	Sporting goods, hobby, book and music stores	80510	3.866
2014	Sporting goods, hobby, book and music stores	78860	3.858
2015	Sporting goods, hobby, book and music stores	80920	3.77
2016	Sporting goods, hobby, book and music stores	84210	3.773
2017	Sporting goods, hobby, book and music stores	82110	3.855
2018	Sporting goods, hobby, book and music stores	81245	3.836
2019	Sporting goods, hobby, book and music stores	79055	3.775
1997	General merchandise stores	219770	4.055
1998	General merchandise stores	231350	4.099
1999	General merchandise stores	232815	4.063
2000	General merchandise stores	231630	4.088
2001	General merchandise stores	226735	4.09
2002	General merchandise stores	233690	4.104
2003	General merchandise stores	254880	3.915
2004	General merchandise stores	255620	4.044
2005	General merchandise stores	257790	4.016
2006	General merchandise stores	257485	4.033
2007	General merchandise stores	262625	4.025
2008	General merchandise stores	256470	4.079
2009	General merchandise stores	259640	3.986
2010	General merchandise stores	275485	3.984
2011	General merchandise stores	280110	3.97
2012	General merchandise stores	260315	3.992
2013	General merchandise stores	261850	3.929
2014	General merchandise stores	265500	3.91
2015	General merchandise stores	241065	4.055
2016	General merchandise stores	235490	4.055
2017	General merchandise stores	227310	4.104
2018	General merchandise stores	225715	4.06
2019	General merchandise stores	227215	4.03
1997	Miscellaneous store retailers	81155	4.69
1998	Miscellaneous store retailers	83975	4.745
1999	Miscellaneous store retailers	88200	4.641
2000	Miscellaneous store retailers	105580	4.559
2001	Miscellaneous store retailers	103840	4.526
2002	Miscellaneous store retailers	103820	4.523
2003	Miscellaneous store retailers	106975	4.49
2004	Miscellaneous store retailers	107855	4.482
2005	Miscellaneous store retailers	105085	4.507
2006	Miscellaneous store retailers	107195	4.37
2007	Miscellaneous store retailers	107910	4.225
2008	Miscellaneous store retailers	113635	4.236
2009	Miscellaneous store retailers	105300	4.208
2010	Miscellaneous store retailers	112115	4.2
2011	Miscellaneous store retailers	109095	4.274
2012	Miscellaneous store retailers	113290	4.123
2013	Miscellaneous store retailers	112660	4.195
2014	Miscellaneous store retailers	111915	4.29
2015	Miscellaneous store retailers	113695	4.148
2016	Miscellaneous store retailers	118780	4.156
2017	Miscellaneous store retailers	121495	4.096
2018	Miscellaneous store retailers	124870	4.123
2019	Miscellaneous store retailers	125200	4.115
1997	Non-store retailers	50680	4.118
1998	Non-store retailers	53470	4.315
1999	Non-store retailers	52930	4.296
2000	Non-store retailers	45515	4.633
2001	Non-store retailers	42935	4.701
2002	Non-store retailers	41395	4.614
2003	Non-store retailers	41540	4.721
2004	Non-store retailers	40125	4.707
2005	Non-store retailers	39670	4.647
2006	Non-store retailers	44435	4.556
2007	Non-store retailers	41845	4.548
2008	Non-store retailers	41405	4.638
2009	Non-store retailers	41365	4.43
2010	Non-store retailers	45220	4.337
2011	Non-store retailers	49200	4.422
2012	Non-store retailers	50305	4.29
2013	Non-store retailers	52775	4.534
2014	Non-store retailers	54340	4.545
2015	Non-store retailers	55895	4.523
2016	Non-store retailers	56975	4.474
2017	Non-store retailers	57890	4.444
2018	Non-store retailers	59240	4.408
2019	Non-store retailers	60900	4.46
1997	Air transportation	55020	4.885
1998	Air transportation	59605	4.844
1999	Air transportation	63815	4.827
2000	Air transportation	64050	4.814
2001	Air transportation	59905	4.833
2002	Air transportation	55805	4.879
2003	Air transportation	52570	4.797
2004	Air transportation	51280	4.742
2005	Air transportation	41885	4.778
2006	Air transportation	43500	4.745
2007	Air transportation	46835	4.655
2008	Air transportation	46400	4.542
2009	Air transportation	47790	4.559
2010	Air transportation	51950	4.704
2011	Air transportation	57635	4.638
2012	Air transportation	59675	4.575
2013	Air transportation	59960	4.375
2014	Air transportation	60165	4.627
2015	Air transportation	60930	4.622
2016	Air transportation	67005	4.488
2017	Air transportation	71325	4.438
2018	Air transportation	74710	4.479
2019	Air transportation	75990	4.638
1997	Rail transportation	46015	5.526
1998	Rail transportation	42435	5.567
1999	Rail transportation	44545	5.575
2000	Rail transportation	48815	5.518
2001	Rail transportation	42685	5.444
2002	Rail transportation	42240	5.608
2003	Rail transportation	39510	5.652
2004	Rail transportation	41220	5.822
2005	Rail transportation	41360	5.934
2006	Rail transportation	40235	5.649
2007	Rail transportation	40875	5.616
2008	Rail transportation	38340	5.71
2009	Rail transportation	37620	5.471
2010	Rail transportation	38450	5.666
2011	Rail transportation	40835	5.397
2012	Rail transportation	40265	5.668
2013	Rail transportation	36910	5.759
2014	Rail transportation	38330	5.816
2015	Rail transportation	38045	5.849
2016	Rail transportation	38150	5.816
2017	Rail transportation	38780	5.595
2018	Rail transportation	41945	5.575
2019	Rail transportation	40875	5.611
1997	Water transportation	12795	5.334
1998	Water transportation	12000	5.384
1999	Water transportation	13075	5.266
2000	Water transportation	12765	5.414
2001	Water transportation	13505	5.326
2002	Water transportation	12460	5.205
2003	Water transportation	12275	5.332
2004	Water transportation	12635	5.334
2005	Water transportation	12285	5.742
2006	Water transportation	13610	5.381
2007	Water transportation	14740	5.512
2008	Water transportation	14565	5.477
2009	Water transportation	13580	5.167
2010	Water transportation	15120	5.34
2011	Water transportation	15575	5.112
2012	Water transportation	15185	5.2
2013	Water transportation	14155	5.405
2014	Water transportation	14175	5.378
2015	Water transportation	14955	5.345
2016	Water transportation	14165	5.395
2017	Water transportation	15100	5.405
2018	Water transportation	15995	5.534
2019	Water transportation	15805	5.205
1997	Truck transportation	204415	6.34
1998	Truck transportation	219135	6.447
1999	Truck transportation	228930	6.518
2000	Truck transportation	241555	6.419
2001	Truck transportation	255315	6.381
2002	Truck transportation	259335	6.279
2003	Truck transportation	262005	6.252
2004	Truck transportation	270520	6.337
2005	Truck transportation	274490	6.271
2006	Truck transportation	285225	6.238
2007	Truck transportation	273495	6.186
2008	Truck transportation	267305	6.142
2009	Truck transportation	238815	5.981
2010	Truck transportation	244875	6.071
2011	Truck transportation	245590	6.126
2012	Truck transportation	245795	6.033
2013	Truck transportation	248110	5.992
2014	Truck transportation	248325	6.082
2015	Truck transportation	254605	6.033
2016	Truck transportation	255360	5.948
2017	Truck transportation	260705	5.986
2018	Truck transportation	274425	6.049
2019	Truck transportation	281620	5.992
1997	Transit, ground passenger and scenic and sightseeing transportation	98945	5.145
1998	Transit, ground passenger and scenic and sightseeing transportation	102360	5.304
1999	Transit, ground passenger and scenic and sightseeing transportation	104550	5.277
2000	Transit, ground passenger and scenic and sightseeing transportation	104830	5.2
2001	Transit, ground passenger and scenic and sightseeing transportation	104885	5.164
2002	Transit, ground passenger and scenic and sightseeing transportation	111025	5.145
2003	Transit, ground passenger and scenic and sightseeing transportation	115900	5.159
2004	Transit, ground passenger and scenic and sightseeing transportation	114945	5.205
2005	Transit, ground passenger and scenic and sightseeing transportation	112635	5.049
2006	Transit, ground passenger and scenic and sightseeing transportation	115455	5.112
2007	Transit, ground passenger and scenic and sightseeing transportation	123365	5.033
2008	Transit, ground passenger and scenic and sightseeing transportation	120790	5.134
2009	Transit, ground passenger and scenic and sightseeing transportation	127965	5.038
2010	Transit, ground passenger and scenic and sightseeing transportation	137735	5.047
2011	Transit, ground passenger and scenic and sightseeing transportation	142270	5.033
2012	Transit, ground passenger and scenic and sightseeing transportation	144770	4.948
2013	Transit, ground passenger and scenic and sightseeing transportation	148265	4.964
2014	Transit, ground passenger and scenic and sightseeing transportation	150515	5.027
2015	Transit, ground passenger and scenic and sightseeing transportation	153045	5.129
2016	Transit, ground passenger and scenic and sightseeing transportation	154900	5.049
2017	Transit, ground passenger and scenic and sightseeing transportation	157635	4.992
2018	Transit, ground passenger and scenic and sightseeing transportation	163710	5.011
2019	Transit, ground passenger and scenic and sightseeing transportation	167215	4.918
1997	Support activities for transportation	96910	5.414
1998	Support activities for transportation	93165	5.416
1999	Support activities for transportation	93465	5.337
2000	Support activities for transportation	88430	5.378
2001	Support activities for transportation	88535	5.266
2002	Support activities for transportation	88985	5.252
2003	Support activities for transportation	89315	5.197
2004	Support activities for transportation	91225	5.293
2005	Support activities for transportation	88930	5.203
2006	Support activities for transportation	95990	5.277
2007	Support activities for transportation	102305	5.268
2008	Support activities for transportation	103195	5.301
2009	Support activities for transportation	105580	5.288
2010	Support activities for transportation	111665	5.31
2011	Support activities for transportation	117590	5.219
2012	Support activities for transportation	124390	5.216
2013	Support activities for transportation	130410	5.019
2014	Support activities for transportation	135310	5.145
2015	Support activities for transportation	145260	5.263
2016	Support activities for transportation	150620	5.255
2017	Support activities for transportation	158440	5.101
2018	Support activities for transportation	163535	5.252
2019	Support activities for transportation	166345	5.118
1997	Pipeline transportation	6850	5.542
1998	Pipeline transportation	6730	5.474
1999	Pipeline transportation	7125	5.441
2000	Pipeline transportation	6785	5.359
2001	Pipeline transportation	7005	5.351
2002	Pipeline transportation	6890	5.301
2003	Pipeline transportation	7415	5.356
2004	Pipeline transportation	7335	5.43
2005	Pipeline transportation	6335	5.479
2006	Pipeline transportation	5890	5.419
2007	Pipeline transportation	5615	5.389
2008	Pipeline transportation	5630	5.468
2009	Pipeline transportation	5435	5.277
2010	Pipeline transportation	6925	5.277
2011	Pipeline transportation	7185	5.386
2012	Pipeline transportation	7510	5.518
2013	Pipeline transportation	9625	5.54
2014	Pipeline transportation	9075	5.353
2015	Pipeline transportation	9640	5.268
2016	Pipeline transportation	10360	5.304
2017	Pipeline transportation	10985	5.266
2018	Pipeline transportation	11605	5.312
2019	Pipeline transportation	12230	5.11
1997	Postal service and couriers and messengers	123325	5.129
1998	Postal service and couriers and messengers	125480	5.041
1999	Postal service and couriers and messengers	126185	5.055
2000	Postal service and couriers and messengers	125930	4.926
2001	Postal service and couriers and messengers	121075	4.918
2002	Postal service and couriers and messengers	119810	4.893
2003	Postal service and couriers and messengers	121555	4.888
2004	Postal service and couriers and messengers	122365	4.904
2005	Postal service and couriers and messengers	123490	4.795
2006	Postal service and couriers and messengers	121440	4.885
2007	Postal service and couriers and messengers	128410	4.855
2008	Postal service and couriers and messengers	125505	4.871
2009	Postal service and couriers and messengers	124910	4.797
2010	Postal service and couriers and messengers	127570	4.803
2011	Postal service and couriers and messengers	122630	4.759
2012	Postal service and couriers and messengers	120215	4.789
2013	Postal service and couriers and messengers	122690	4.71
2014	Postal service and couriers and messengers	122055	4.723
2015	Postal service and couriers and messengers	114135	4.789
2016	Postal service and couriers and messengers	115040	4.726
2017	Postal service and couriers and messengers	122250	4.729
2018	Postal service and couriers and messengers	128270	4.742
2019	Postal service and couriers and messengers	132935	4.696
1997	Warehousing and storage	20645	5.115
1998	Warehousing and storage	21265	5.249
1999	Warehousing and storage	23125	5.247
2000	Warehousing and storage	23045	5.134
2001	Warehousing and storage	23020	5.351
2002	Warehousing and storage	23820	5.195
2003	Warehousing and storage	25700	5.329
2004	Warehousing and storage	30520	5.268
2005	Warehousing and storage	30395	5.216
2006	Warehousing and storage	33930	5.345
2007	Warehousing and storage	36470	5.252
2008	Warehousing and storage	37230	5.077
2009	Warehousing and storage	41530	5.058
2010	Warehousing and storage	38760	5.025
2011	Warehousing and storage	40705	5.104
2012	Warehousing and storage	41150	5.137
2013	Warehousing and storage	41675	5.255
2014	Warehousing and storage	41440	5.181
2015	Warehousing and storage	42045	5.205
2016	Warehousing and storage	43975	5.11
2017	Warehousing and storage	50615	5.014
2018	Warehousing and storage	58055	5.104
2019	Warehousing and storage	63480	4.992
1997	Publishing industries (except internet)	70695	4.696
1998	Publishing industries (except internet)	77105	4.556
1999	Publishing industries (except internet)	78320	4.742
2000	Publishing industries (except internet)	80825	4.616
2001	Publishing industries (except internet)	86050	4.526
2002	Publishing industries (except internet)	89170	4.425
2003	Publishing industries (except internet)	89235	4.512
2004	Publishing industries (except internet)	91235	4.625
2005	Publishing industries (except internet)	92120	4.622
2006	Publishing industries (except internet)	92270	4.605
2007	Publishing industries (except internet)	93330	4.641
2008	Publishing industries (except internet)	92285	4.671
2009	Publishing industries (except internet)	85405	4.614
2010	Publishing industries (except internet)	88050	4.622
2011	Publishing industries (except internet)	91685	4.668
2012	Publishing industries (except internet)	93015	4.619
2013	Publishing industries (except internet)	91470	4.534
2014	Publishing industries (except internet)	91705	4.625
2015	Publishing industries (except internet)	90490	4.696
2016	Publishing industries (except internet)	87235	4.819
2017	Publishing industries (except internet)	85335	4.734
2018	Publishing industries (except internet)	85990	4.827
2019	Publishing industries (except internet)	86090	4.814
1997	Motion picture and sound recording industries	25585	4.984
1998	Motion picture and sound recording industries	30710	4.959
1999	Motion picture and sound recording industries	34160	5.123
2000	Motion picture and sound recording industries	35950	4.795
2001	Motion picture and sound recording industries	37880	4.959
2002	Motion picture and sound recording industries	41210	4.507
2003	Motion picture and sound recording industries	41090	4.455
2004	Motion picture and sound recording industries	41025	4.567
2005	Motion picture and sound recording industries	37905	4.6
2006	Motion picture and sound recording industries	39815	4.496
2007	Motion picture and sound recording industries	39695	4.605
2008	Motion picture and sound recording industries	42425	4.449
2009	Motion picture and sound recording industries	45360	4.551
2010	Motion picture and sound recording industries	42420	4.405
2011	Motion picture and sound recording industries	44735	4.556
2012	Motion picture and sound recording industries	45540	4.616
2013	Motion picture and sound recording industries	48930	4.562
2014	Motion picture and sound recording industries	55985	4.595
2015	Motion picture and sound recording industries	62455	4.666
2016	Motion picture and sound recording industries	71935	4.921
2017	Motion picture and sound recording industries	75725	4.784
2018	Motion picture and sound recording industries	78165	4.86
2019	Motion picture and sound recording industries	76845	4.781
1997	Broadcasting (except internet)	33200	4.901
1998	Broadcasting (except internet)	33915	4.803
1999	Broadcasting (except internet)	35720	4.874
2000	Broadcasting (except internet)	35705	4.77
2001	Broadcasting (except internet)	35290	4.753
2002	Broadcasting (except internet)	35740	4.844
2003	Broadcasting (except internet)	38435	4.595
2004	Broadcasting (except internet)	37180	4.63
2005	Broadcasting (except internet)	35835	4.688
2006	Broadcasting (except internet)	37410	4.584
2007	Broadcasting (except internet)	36410	4.781
2008	Broadcasting (except internet)	37120	4.773
2009	Broadcasting (except internet)	35445	4.762
2010	Broadcasting (except internet)	34985	4.775
2011	Broadcasting (except internet)	36780	4.674
2012	Broadcasting (except internet)	35550	4.674
2013	Broadcasting (except internet)	35595	4.729
2014	Broadcasting (except internet)	34160	4.537
2015	Broadcasting (except internet)	34755	4.499
2016	Broadcasting (except internet)	34155	4.616
2017	Broadcasting (except internet)	34545	4.603
2018	Broadcasting (except internet)	34770	4.71
2019	Broadcasting (except internet)	34140	4.737
1997	Telecommunications	109830	5.099
1998	Telecommunications	120570	5.044
1999	Telecommunications	131565	5.11
2000	Telecommunications	139920	5.126
2001	Telecommunications	134045	5.112
2002	Telecommunications	137800	5.005
2003	Telecommunications	131345	4.981
2004	Telecommunications	135255	5.096
2005	Telecommunications	131700	5.066
2006	Telecommunications	132740	4.94
2007	Telecommunications	139995	4.97
2008	Telecommunications	140500	4.97
2009	Telecommunications	140495	4.937
2010	Telecommunications	139595	5.005
2011	Telecommunications	136885	5.016
2012	Telecommunications	138670	4.97
2013	Telecommunications	126750	5.003
2014	Telecommunications	115935	5.068
2015	Telecommunications	115880	5.058
2016	Telecommunications	119810	5.079
2017	Telecommunications	130270	4.992
2018	Telecommunications	130430	5.049
2019	Telecommunications	125365	4.989
1997	Data processing, hosting, and related services	7935	5.145
1998	Data processing, hosting, and related services	9090	5.022
1999	Data processing, hosting, and related services	9855	5.019
2000	Data processing, hosting, and related services	11465	4.981
2001	Data processing, hosting, and related services	11845	4.951
2002	Data processing, hosting, and related services	11635	4.981
2003	Data processing, hosting, and related services	12020	4.778
2004	Data processing, hosting, and related services	12570	4.888
2005	Data processing, hosting, and related services	12995	4.94
2006	Data processing, hosting, and related services	13630	4.781
2007	Data processing, hosting, and related services	13810	4.964
2008	Data processing, hosting, and related services	15320	5.003
2009	Data processing, hosting, and related services	14610	4.868
2010	Data processing, hosting, and related services	16600	4.893
2011	Data processing, hosting, and related services	17245	4.844
2012	Data processing, hosting, and related services	19010	4.863
2013	Data processing, hosting, and related services	17080	4.849
2014	Data processing, hosting, and related services	15935	4.858
2015	Data processing, hosting, and related services	17690	4.937
2016	Data processing, hosting, and related services	19685	4.871
2017	Data processing, hosting, and related services	20125	5.014
2018	Data processing, hosting, and related services	20830	4.984
2019	Data processing, hosting, and related services	21365	4.855
1997	Other information services	18400	3.715
1998	Other information services	17830	3.668
1999	Other information services	17005	3.548
2000	Other information services	17960	3.836
2001	Other information services	18580	3.627
2002	Other information services	19885	3.836
2003	Other information services	22215	3.488
2004	Other information services	20865	3.6
2005	Other information services	21215	3.414
2006	Other information services	22555	3.436
2007	Other information services	22760	3.279
2008	Other information services	23085	3.575
2009	Other information services	26440	3.353
2010	Other information services	26975	3.578
2011	Other information services	26835	3.444
2012	Other information services	26820	3.46
2013	Other information services	31740	3.556
2014	Other information services	32355	3.323
2015	Other information services	36750	3.367
2016	Other information services	38660	3.359
2017	Other information services	37195	3.408
2018	Other information services	37000	3.238
2019	Other information services	38845	3.54
1997	Depository credit intermediation and monetary authorities	416925	4.737
1998	Depository credit intermediation and monetary authorities	394880	4.688
1999	Depository credit intermediation and monetary authorities	382345	4.652
2000	Depository credit intermediation and monetary authorities	403115	4.693
2001	Depository credit intermediation and monetary authorities	401515	4.663
2002	Depository credit intermediation and monetary authorities	380895	4.666
2003	Depository credit intermediation and monetary authorities	387575	4.658
2004	Depository credit intermediation and monetary authorities	387075	4.674
2005	Depository credit intermediation and monetary authorities	401330	4.693
2006	Depository credit intermediation and monetary authorities	401715	4.74
2007	Depository credit intermediation and monetary authorities	411190	4.647
2008	Depository credit intermediation and monetary authorities	416915	4.712
2009	Depository credit intermediation and monetary authorities	417260	4.658
2010	Depository credit intermediation and monetary authorities	434370	4.677
2011	Depository credit intermediation and monetary authorities	450595	4.726
2012	Depository credit intermediation and monetary authorities	451235	4.775
2013	Depository credit intermediation and monetary authorities	459935	4.753
2014	Depository credit intermediation and monetary authorities	462740	4.77
2015	Depository credit intermediation and monetary authorities	455130	4.83
2016	Depository credit intermediation and monetary authorities	448990	4.868
2017	Depository credit intermediation and monetary authorities	452085	4.797
2018	Depository credit intermediation and monetary authorities	434520	4.822
2019	Depository credit intermediation and monetary authorities	450360	4.833
1997	Non-depository credit intermediation	21060	4.967
1998	Non-depository credit intermediation	21620	4.789
1999	Non-depository credit intermediation	29170	4.704
2000	Non-depository credit intermediation	31500	4.682
2001	Non-depository credit intermediation	33590	4.816
2002	Non-depository credit intermediation	37130	4.721
2003	Non-depository credit intermediation	37285	4.811
2004	Non-depository credit intermediation	38930	4.819
2005	Non-depository credit intermediation	42015	4.767
2006	Non-depository credit intermediation	44850	4.789
2007	Non-depository credit intermediation	60010	4.797
2008	Non-depository credit intermediation	57755	4.937
2009	Non-depository credit intermediation	48035	4.934
2010	Non-depository credit intermediation	46715	4.915
2011	Non-depository credit intermediation	43095	4.745
2012	Non-depository credit intermediation	34905	4.808
2013	Non-depository credit intermediation	35545	4.737
2014	Non-depository credit intermediation	36840	4.718
2015	Non-depository credit intermediation	36675	4.789
2016	Non-depository credit intermediation	40025	4.89
2017	Non-depository credit intermediation	41645	4.918
2018	Non-depository credit intermediation	39565	4.89
2019	Non-depository credit intermediation	43440	4.808
1997	Activities related to credit intermediation	7330	5.219
1998	Activities related to credit intermediation	9825	5.186
1999	Activities related to credit intermediation	10555	5.112
2000	Activities related to credit intermediation	9480	5.071
2001	Activities related to credit intermediation	9580	5.044
2002	Activities related to credit intermediation	10145	5.038
2003	Activities related to credit intermediation	11400	4.997
2004	Activities related to credit intermediation	15335	5.107
2005	Activities related to credit intermediation	19755	5.159
2006	Activities related to credit intermediation	23130	5
2007	Activities related to credit intermediation	16925	5.104
2008	Activities related to credit intermediation	18725	4.995
2009	Activities related to credit intermediation	27925	4.942
2010	Activities related to credit intermediation	28375	5.03
2011	Activities related to credit intermediation	27825	4.868
2012	Activities related to credit intermediation	29340	4.951
2013	Activities related to credit intermediation	29325	4.962
2014	Activities related to credit intermediation	29370	5.071
2015	Activities related to credit intermediation	29300	4.942
2016	Activities related to credit intermediation	29665	5.011
2017	Activities related to credit intermediation	30350	5.052
2018	Activities related to credit intermediation	30630	5.014
2019	Activities related to credit intermediation	31095	4.888
1997	Insurance carriers and related activities	234875	5.167
1998	Insurance carriers and related activities	225540	5.096
1999	Insurance carriers and related activities	228695	5.003
2000	Insurance carriers and related activities	229660	4.989
2001	Insurance carriers and related activities	222960	4.91
2002	Insurance carriers and related activities	214530	4.814
2003	Insurance carriers and related activities	208080	4.737
2004	Insurance carriers and related activities	216055	4.781
2005	Insurance carriers and related activities	212345	4.833
2006	Insurance carriers and related activities	211750	4.819
2007	Insurance carriers and related activities	208860	4.767
2008	Insurance carriers and related activities	202640	4.8
2009	Insurance carriers and related activities	201525	4.778
2010	Insurance carriers and related activities	209400	4.742
2011	Insurance carriers and related activities	217000	4.721
2012	Insurance carriers and related activities	215020	4.795
2013	Insurance carriers and related activities	213810	4.805
2014	Insurance carriers and related activities	217800	4.756
2015	Insurance carriers and related activities	221610	4.759
2016	Insurance carriers and related activities	228225	4.811
2017	Insurance carriers and related activities	237085	4.751
2018	Insurance carriers and related activities	236800	4.715
2019	Insurance carriers and related activities	235515	4.74
1997	Financial investment services, funds and other financial vehicles	77420	5.414
1998	Financial investment services, funds and other financial vehicles	85920	5.351
1999	Financial investment services, funds and other financial vehicles	106275	5.268
2000	Financial investment services, funds and other financial vehicles	113195	5.312
2001	Financial investment services, funds and other financial vehicles	118430	5.096
2002	Financial investment services, funds and other financial vehicles	129120	5.145
2003	Financial investment services, funds and other financial vehicles	133455	5.047
2004	Financial investment services, funds and other financial vehicles	152415	5.063
2005	Financial investment services, funds and other financial vehicles	165490	4.964
2006	Financial investment services, funds and other financial vehicles	176960	5.104
2007	Financial investment services, funds and other financial vehicles	186290	5.011
2008	Financial investment services, funds and other financial vehicles	195750	5.008
2009	Financial investment services, funds and other financial vehicles	173005	4.975
2010	Financial investment services, funds and other financial vehicles	181450	4.888
2011	Financial investment services, funds and other financial vehicles	182630	4.841
2012	Financial investment services, funds and other financial vehicles	173060	4.962
2013	Financial investment services, funds and other financial vehicles	174520	5.036
2014	Financial investment services, funds and other financial vehicles	180105	5.058
2015	Financial investment services, funds and other financial vehicles	182200	5.052
2016	Financial investment services, funds and other financial vehicles	189285	5.186
2017	Financial investment services, funds and other financial vehicles	198195	4.97
2018	Financial investment services, funds and other financial vehicles	188695	5.019
2019	Financial investment services, funds and other financial vehicles	187535	4.97
1997	Real estate	149465	4.803
1998	Real estate	156410	4.967
1999	Real estate	157615	4.934
2000	Real estate	168760	4.984
2001	Real estate	173675	4.882
2002	Real estate	184125	4.775
2003	Real estate	201490	4.814
2004	Real estate	204660	4.816
2005	Real estate	218985	4.819
2006	Real estate	233140	4.737
2007	Real estate	247450	4.784
2008	Real estate	255480	4.69
2009	Real estate	256855	4.726
2010	Real estate	265785	4.756
2011	Real estate	272225	4.584
2012	Real estate	274675	4.847
2013	Real estate	276740	4.773
2014	Real estate	275970	4.679
2015	Real estate	290075	4.729
2016	Real estate	298645	4.704
2017	Real estate	312030	4.611
2018	Real estate	312295	4.575
2019	Real estate	316740	4.649
1997	Rental and leasing services	78540	4.723
1998	Rental and leasing services	80520	4.66
1999	Rental and leasing services	81195	4.871
2000	Rental and leasing services	81125	4.833
2001	Rental and leasing services	87740	4.77
2002	Rental and leasing services	84550	4.844
2003	Rental and leasing services	85310	4.723
2004	Rental and leasing services	87630	4.805
2005	Rental and leasing services	90485	4.756
2006	Rental and leasing services	85965	4.858
2007	Rental and leasing services	84385	4.732
2008	Rental and leasing services	85000	4.833
2009	Rental and leasing services	78330	4.767
2010	Rental and leasing services	74145	5.014
2011	Rental and leasing services	74730	4.984
2012	Rental and leasing services	73175	5.162
2013	Rental and leasing services	71715	5.104
2014	Rental and leasing services	72150	5.14
2015	Rental and leasing services	72400	5.112
2016	Rental and leasing services	71305	5.096
2017	Rental and leasing services	72590	5.181
2018	Rental and leasing services	73870	5.263
2019	Rental and leasing services	74615	5.077
1997	Lessors of non-financial intangible assets (except copyrighted works)	3120	5.285
1998	Lessors of non-financial intangible assets (except copyrighted works)	4585	5.096
1999	Lessors of non-financial intangible assets (except copyrighted works)	8385	5.151
2000	Lessors of non-financial intangible assets (except copyrighted works)	12295	5.162
2001	Lessors of non-financial intangible assets (except copyrighted works)	8355	5.14
2002	Lessors of non-financial intangible assets (except copyrighted works)	8665	5.093
2003	Lessors of non-financial intangible assets (except copyrighted works)	8610	5.06
2004	Lessors of non-financial intangible assets (except copyrighted works)	9495	5.038
2005	Lessors of non-financial intangible assets (except copyrighted works)	8415	5.022
2006	Lessors of non-financial intangible assets (except copyrighted works)	9520	4.912
2007	Lessors of non-financial intangible assets (except copyrighted works)	11705	4.929
2008	Lessors of non-financial intangible assets (except copyrighted works)	9775	4.921
2009	Lessors of non-financial intangible assets (except copyrighted works)	8445	4.83
2010	Lessors of non-financial intangible assets (except copyrighted works)	8010	4.899
2011	Lessors of non-financial intangible assets (except copyrighted works)	8810	4.8
2012	Lessors of non-financial intangible assets (except copyrighted works)	9440	5.005
2013	Lessors of non-financial intangible assets (except copyrighted works)	9635	4.923
2014	Lessors of non-financial intangible assets (except copyrighted works)	9335	4.945
2015	Lessors of non-financial intangible assets (except copyrighted works)	9835	4.997
2016	Lessors of non-financial intangible assets (except copyrighted works)	8970	4.942
2017	Lessors of non-financial intangible assets (except copyrighted works)	8470	4.962
2018	Lessors of non-financial intangible assets (except copyrighted works)	8970	4.921
2019	Lessors of non-financial intangible assets (except copyrighted works)	8815	4.945
1997	Legal, accounting and related services	199800	5.142
1998	Legal, accounting and related services	204950	5.134
1999	Legal, accounting and related services	199100	5.192
2000	Legal, accounting and related services	200075	5.058
2001	Legal, accounting and related services	210535	4.997
2002	Legal, accounting and related services	210675	5.014
2003	Legal, accounting and related services	211360	4.956
2004	Legal, accounting and related services	209240	4.986
2005	Legal, accounting and related services	217580	4.833
2006	Legal, accounting and related services	226035	4.819
2007	Legal, accounting and related services	242590	4.827
2008	Legal, accounting and related services	246725	4.825
2009	Legal, accounting and related services	236015	4.77
2010	Legal, accounting and related services	248260	4.715
2011	Legal, accounting and related services	250000	4.8
2012	Legal, accounting and related services	243860	4.825
2013	Legal, accounting and related services	249950	4.866
2014	Legal, accounting and related services	253885	4.742
2015	Legal, accounting and related services	263815	4.833
2016	Legal, accounting and related services	272775	4.866
2017	Legal, accounting and related services	278180	4.784
2018	Legal, accounting and related services	284165	4.795
2019	Legal, accounting and related services	296690	4.805
1997	Architectural, engineering and related services	133055	5.488
1998	Architectural, engineering and related services	148395	5.501
1999	Architectural, engineering and related services	136180	5.512
2000	Architectural, engineering and related services	140615	5.521
2001	Architectural, engineering and related services	142410	5.444
2002	Architectural, engineering and related services	145315	5.299
2003	Architectural, engineering and related services	151325	5.296
2004	Architectural, engineering and related services	158960	5.359
2005	Architectural, engineering and related services	168735	5.4
2006	Architectural, engineering and related services	176295	5.37
2007	Architectural, engineering and related services	175915	5.392
2008	Architectural, engineering and related services	198885	5.312
2009	Architectural, engineering and related services	194645	5.164
2010	Architectural, engineering and related services	203490	5.277
2011	Architectural, engineering and related services	215150	5.301
2012	Architectural, engineering and related services	228395	5.255
2013	Architectural, engineering and related services	203885	5.241
2014	Architectural, engineering and related services	204650	5.296
2015	Architectural, engineering and related services	209640	5.241
2016	Architectural, engineering and related services	212195	5.219
2017	Architectural, engineering and related services	220365	5.203
2018	Architectural, engineering and related services	221290	5.175
2019	Architectural, engineering and related services	233070	5.107
1997	Other professional, scientific and technical services including scientific research and development	168195	4.86
1998	Other professional, scientific and technical services including scientific research and development	199150	4.896
1999	Other professional, scientific and technical services including scientific research and development	207380	5.06
2000	Other professional, scientific and technical services including scientific research and development	236360	5
2001	Other professional, scientific and technical services including scientific research and development	245905	4.912
2002	Other professional, scientific and technical services including scientific research and development	244745	4.797
2003	Other professional, scientific and technical services including scientific research and development	270525	4.762
2004	Other professional, scientific and technical services including scientific research and development	281485	4.734
2005	Other professional, scientific and technical services including scientific research and development	291265	4.732
2006	Other professional, scientific and technical services including scientific research and development	310700	4.69
2007	Other professional, scientific and technical services including scientific research and development	328000	4.74
2008	Other professional, scientific and technical services including scientific research and development	347065	4.66
2009	Other professional, scientific and technical services including scientific research and development	325345	4.529
2010	Other professional, scientific and technical services including scientific research and development	322870	4.523
2011	Other professional, scientific and technical services including scientific research and development	326565	4.581
2012	Other professional, scientific and technical services including scientific research and development	322035	4.589
2013	Other professional, scientific and technical services including scientific research and development	346990	4.562
2014	Other professional, scientific and technical services including scientific research and development	344470	4.515
2015	Other professional, scientific and technical services including scientific research and development	336195	4.603
2016	Other professional, scientific and technical services including scientific research and development	347690	4.482
2017	Other professional, scientific and technical services including scientific research and development	352440	4.499
2018	Other professional, scientific and technical services including scientific research and development	356905	4.57
2019	Other professional, scientific and technical services including scientific research and development	370775	4.463
1997	Computer systems design and related services	90980	5.436
1998	Computer systems design and related services	114805	5.37
1999	Computer systems design and related services	145670	5.367
2000	Computer systems design and related services	163555	5.315
2001	Computer systems design and related services	166670	5.227
2002	Computer systems design and related services	171990	5.241
2003	Computer systems design and related services	185040	5.107
2004	Computer systems design and related services	182430	5.195
2005	Computer systems design and related services	182500	5.129
2006	Computer systems design and related services	182215	5.132
2007	Computer systems design and related services	189800	5.101
2008	Computer systems design and related services	192835	5.101
2009	Computer systems design and related services	197935	5.044
2010	Computer systems design and related services	197650	5.03
2011	Computer systems design and related services	213695	5.047
2012	Computer systems design and related services	213300	5.134
2013	Computer systems design and related services	233735	5.205
2014	Computer systems design and related services	244635	5.088
2015	Computer systems design and related services	250500	5.123
2016	Computer systems design and related services	269635	5.129
2017	Computer systems design and related services	285895	5.079
2018	Computer systems design and related services	308935	5.167
2019	Computer systems design and related services	333780	5.068
1997	Advertising, public relations, and related services	43715	4.688
1998	Advertising, public relations, and related services	43125	4.6
1999	Advertising, public relations, and related services	43670	4.69
2000	Advertising, public relations, and related services	44990	4.562
2001	Advertising, public relations, and related services	46820	4.573
2002	Advertising, public relations, and related services	47245	4.468
2003	Advertising, public relations, and related services	51715	4.34
2004	Advertising, public relations, and related services	51265	4.592
2005	Advertising, public relations, and related services	53825	4.638
2006	Advertising, public relations, and related services	55975	4.649
2007	Advertising, public relations, and related services	55545	4.773
2008	Advertising, public relations, and related services	58650	4.71
2009	Advertising, public relations, and related services	60550	4.778
2010	Advertising, public relations, and related services	63080	4.564
2011	Advertising, public relations, and related services	62175	4.605
2012	Advertising, public relations, and related services	63225	4.567
2013	Advertising, public relations, and related services	66795	4.614
2014	Advertising, public relations, and related services	70160	4.573
2015	Advertising, public relations, and related services	70120	4.811
2016	Advertising, public relations, and related services	66350	4.614
2017	Advertising, public relations, and related services	67895	4.679
2018	Advertising, public relations, and related services	67010	4.701
2019	Advertising, public relations, and related services	68770	4.589
1997	Administrative and support services	522665	4.321
1998	Administrative and support services	573125	4.288
1999	Administrative and support services	647435	4.282
2000	Administrative and support services	670190	4.279
2001	Administrative and support services	673915	4.301
2002	Administrative and support services	730940	4.288
2003	Administrative and support services	757660	4.304
2004	Administrative and support services	776105	4.34
2005	Administrative and support services	810710	4.332
2006	Administrative and support services	837790	4.342
2007	Administrative and support services	841515	4.397
2008	Administrative and support services	870115	4.364
2009	Administrative and support services	828355	4.318
2010	Administrative and support services	853695	4.293
2011	Administrative and support services	857815	4.271
2012	Administrative and support services	869770	4.282
2013	Administrative and support services	887570	4.282
2014	Administrative and support services	920975	4.252
2015	Administrative and support services	918275	4.321
2016	Administrative and support services	925275	4.277
2017	Administrative and support services	909030	4.255
2018	Administrative and support services	909920	4.268
2019	Administrative and support services	941295	4.208
1997	Waste management and remediation services	41705	4.334
1998	Waste management and remediation services	39270	4.534
1999	Waste management and remediation services	36230	4.745
2000	Waste management and remediation services	29520	4.918
2001	Waste management and remediation services	26130	5.307
2002	Waste management and remediation services	27110	5.414
2003	Waste management and remediation services	27565	5.589
2004	Waste management and remediation services	28385	5.589
2005	Waste management and remediation services	29235	5.395
2006	Waste management and remediation services	32050	5.351
2007	Waste management and remediation services	32350	5.334
2008	Waste management and remediation services	35550	5.277
2009	Waste management and remediation services	35050	5.351
2010	Waste management and remediation services	35600	5.318
2011	Waste management and remediation services	37230	5.293
2012	Waste management and remediation services	38630	5.485
2013	Waste management and remediation services	41235	5.501
2014	Waste management and remediation services	42135	5.422
2015	Waste management and remediation services	45415	5.397
2016	Waste management and remediation services	49500	5.392
2017	Waste management and remediation services	51365	5.518
2018	Waste management and remediation services	53200	5.581
2019	Waste management and remediation services	56165	5.315
1997	Universities	192160	4.455
1998	Universities	201780	4.438
1999	Universities	215510	4.51
2000	Universities	230215	4.359
2001	Universities	241280	4.323
2002	Universities	260985	4.247
2003	Universities	272545	4.293
2004	Universities	284200	4.244
2005	Universities	290655	4.263
2006	Universities	298030	4.197
2007	Universities	301160	4.312
2008	Universities	305515	4.304
2009	Universities	304480	4.249
2010	Universities	302275	4.211
2011	Universities	300990	4.255
2012	Universities	303980	4.266
2013	Universities	307095	4.178
2014	Universities	311510	4.112
2015	Universities	311110	4.14
2016	Universities	315240	4.236
2017	Universities	313845	4.159
2018	Universities	326330	4.162
2019	Universities	338740	4.126
1997	Educational services (except universities)	804900	4.304
1998	Educational services (except universities)	819160	4.296
1999	Educational services (except universities)	820105	4.279
2000	Educational services (except universities)	822745	4.279
2001	Educational services (except universities)	851020	4.255
2002	Educational services (except universities)	876730	4.225
2003	Educational services (except universities)	888560	4.184
2004	Educational services (except universities)	894010	4.129
2005	Educational services (except universities)	911350	4.151
2006	Educational services (except universities)	925135	4.156
2007	Educational services (except universities)	947060	4.137
2008	Educational services (except universities)	963845	4.222
2009	Educational services (except universities)	979605	4.115
2010	Educational services (except universities)	981215	4.142
2011	Educational services (except universities)	989405	4.101
2012	Educational services (except universities)	1004200	4.162
2013	Educational services (except universities)	1027830	4.099
2014	Educational services (except universities)	1040840	4.071
2015	Educational services (except universities)	1048370	4.11
2016	Educational services (except universities)	1068750	4.052
2017	Educational services (except universities)	1083980	4.003
2018	Educational services (except universities)	1111760	4.082
2019	Educational services (except universities)	1146700	3.997
1997	Health care	1165265	4.414
1998	Health care	1180835	4.395
1999	Health care	1211515	4.43
2000	Health care	1255490	4.411
2001	Health care	1272985	4.381
2002	Health care	1308170	4.31
2003	Health care	1339790	4.299
2004	Health care	1341665	4.326
2005	Health care	1356275	4.277
2006	Health care	1390770	4.329
2007	Health care	1464120	4.34
2008	Health care	1490015	4.364
2009	Health care	1522300	4.373
2010	Health care	1536915	4.348
2011	Health care	1563340	4.34
2012	Health care	1581250	4.375
2013	Health care	1613040	4.337
2014	Health care	1639520	4.315
2015	Health care	1679945	4.34
2016	Health care	1733030	4.364
2017	Health care	1763965	4.359
[truncated: 255 more rows]
