# Supplementary material for: Interdisciplinary applications of human time use with generalized lexicons
Source: PLoS One. 2022 Jul 14;17(7):e0270583. doi: 10.1371/journal.pone.0270583 (PMC9282456; doi:10.1371/journal.pone.0270583)
Supplement: S1 Data — (ZIP) [file pone.0270583.s005.zip › Galbraith_MOOGAL_data/CAN_economic_activities_MLdef.csv]

economic_activity	growth_collection	processing	preparation	material	energy	things	buildings	infrastructure	inhabited	waste	sleep	hygiene_grooming	childcare	adultcare	moving_things	moving_people	organization	education_research	meals	active_rec	religious	social	interactive	passive	work_employment	work_other	unknown
Crop and animal production	1.0;0.0	nan;nan	nan;nan	nan;nan	nan;nan	nan;nan	nan;nan	nan;nan	nan;nan	nan;nan	nan;nan	nan;nan	nan;nan	nan;nan	nan;nan	nan;nan	nan;nan	nan;nan	nan;nan	nan;nan	nan;nan	nan;nan	nan;nan	nan;nan	nan;nan	nan;nan	nan;nan
Forestry and logging	nan;nan	nan;nan	nan;nan	1.0;0.0	nan;nan	nan;nan	nan;nan	nan;nan	nan;nan	nan;nan	nan;nan	nan;nan	nan;nan	nan;nan	nan;nan	nan;nan	nan;nan	nan;nan	nan;nan	nan;nan	nan;nan	nan;nan	nan;nan	nan;nan	nan;nan	nan;nan	nan;nan
Fishing, hunting and trapping	1.0;0.0	nan;nan	nan;nan	nan;nan	nan;nan	nan;nan	nan;nan	nan;nan	nan;nan	nan;nan	nan;nan	nan;nan	nan;nan	nan;nan	nan;nan	nan;nan	nan;nan	nan;nan	nan;nan	nan;nan	nan;nan	nan;nan	nan;nan	nan;nan	nan;nan	nan;nan	nan;nan
Support activities for agriculture and forestry	0.75;0.1	nan;nan	nan;nan	0.25;0.1	nan;nan	nan;nan	nan;nan	nan;nan	nan;nan	nan;nan	nan;nan	nan;nan	nan;nan	nan;nan	nan;nan	nan;nan	nan;nan	nan;nan	nan;nan	nan;nan	nan;nan	nan;nan	nan;nan	nan;nan	nan;nan	nan;nan	nan;nan
Oil and gas extraction	nan;nan	nan;nan	nan;nan	nan;nan	1.0;0.0	nan;nan	nan;nan	nan;nan	nan;nan	nan;nan	nan;nan	nan;nan	nan;nan	nan;nan	nan;nan	nan;nan	nan;nan	nan;nan	nan;nan	nan;nan	nan;nan	nan;nan	nan;nan	nan;nan	nan;nan	nan;nan	nan;nan
Mining and quarrying (except oil and gas)	nan;nan	nan;nan	nan;nan	1.0;0.0	nan;nan	nan;nan	nan;nan	nan;nan	nan;nan	nan;nan	nan;nan	nan;nan	nan;nan	nan;nan	nan;nan	nan;nan	nan;nan	nan;nan	nan;nan	nan;nan	nan;nan	nan;nan	nan;nan	nan;nan	nan;nan	nan;nan	nan;nan
Support activities for mining and oil and gas extraction	nan;nan	nan;nan	nan;nan	0.5;0.25	0.5;0.25	nan;nan	nan;nan	nan;nan	nan;nan	nan;nan	nan;nan	nan;nan	nan;nan	nan;nan	nan;nan	nan;nan	nan;nan	nan;nan	nan;nan	nan;nan	nan;nan	nan;nan	nan;nan	nan;nan	nan;nan	nan;nan	nan;nan
Electric power generation, transmission and distribution	nan;nan	nan;nan	nan;nan	nan;nan	1.0;0.0	nan;nan	nan;nan	nan;nan	nan;nan	nan;nan	nan;nan	nan;nan	nan;nan	nan;nan	nan;nan	nan;nan	nan;nan	nan;nan	nan;nan	nan;nan	nan;nan	nan;nan	nan;nan	nan;nan	nan;nan	nan;nan	nan;nan
Natural gas distribution, water, sewage and other systems	nan;nan	nan;nan	nan;nan	nan;nan	nan;nan	nan;nan	nan;nan	nan;nan	nan;nan	0.3;0.1	nan;nan	nan;nan	nan;nan	nan;nan	0.7;0.1	nan;nan	nan;nan	nan;nan	nan;nan	nan;nan	nan;nan	nan;nan	nan;nan	nan;nan	nan;nan	nan;nan	nan;nan
Residential building construction	nan;nan	nan;nan	nan;nan	nan;nan	nan;nan	nan;nan	1.0;0.0	nan;nan	nan;nan	nan;nan	nan;nan	nan;nan	nan;nan	nan;nan	nan;nan	nan;nan	nan;nan	nan;nan	nan;nan	nan;nan	nan;nan	nan;nan	nan;nan	nan;nan	nan;nan	nan;nan	nan;nan
Non-residential building construction	nan;nan	nan;nan	nan;nan	nan;nan	nan;nan	nan;nan	1.0;0.0	nan;nan	nan;nan	nan;nan	nan;nan	nan;nan	nan;nan	nan;nan	nan;nan	nan;nan	nan;nan	nan;nan	nan;nan	nan;nan	nan;nan	nan;nan	nan;nan	nan;nan	nan;nan	nan;nan	nan;nan
Engineering construction	nan;nan	nan;nan	nan;nan	nan;nan	nan;nan	nan;nan	nan;nan	1.0;0.0	nan;nan	nan;nan	nan;nan	nan;nan	nan;nan	nan;nan	nan;nan	nan;nan	nan;nan	nan;nan	nan;nan	nan;nan	nan;nan	nan;nan	nan;nan	nan;nan	nan;nan	nan;nan	nan;nan
Repair construction	nan;nan	nan;nan	nan;nan	nan;nan	nan;nan	nan;nan	0.5;0.1	0.6;0.1	nan;nan	nan;nan	nan;nan	nan;nan	nan;nan	nan;nan	nan;nan	nan;nan	nan;nan	nan;nan	nan;nan	nan;nan	nan;nan	nan;nan	nan;nan	nan;nan	nan;nan	nan;nan	nan;nan
Other activities of the construction industry	nan;nan	nan;nan	nan;nan	nan;nan	nan;nan	nan;nan	0.5;0.1	0.5;0.1	nan;nan	nan;nan	nan;nan	nan;nan	nan;nan	nan;nan	nan;nan	nan;nan	nan;nan	nan;nan	nan;nan	nan;nan	nan;nan	nan;nan	nan;nan	nan;nan	nan;nan	nan;nan	nan;nan
Food manufacturing	nan;nan	1.0;0.0	nan;nan	nan;nan	nan;nan	nan;nan	nan;nan	nan;nan	nan;nan	nan;nan	nan;nan	nan;nan	nan;nan	nan;nan	nan;nan	nan;nan	nan;nan	nan;nan	nan;nan	nan;nan	nan;nan	nan;nan	nan;nan	nan;nan	nan;nan	nan;nan	nan;nan
Beverage and tobacco product manufacturing	nan;nan	1.0;0.0	nan;nan	nan;nan	nan;nan	nan;nan	nan;nan	nan;nan	nan;nan	nan;nan	nan;nan	nan;nan	nan;nan	nan;nan	nan;nan	nan;nan	nan;nan	nan;nan	nan;nan	nan;nan	nan;nan	nan;nan	nan;nan	nan;nan	nan;nan	nan;nan	nan;nan
Textile and textile product mills	nan;nan	nan;nan	nan;nan	nan;nan	nan;nan	1.0;0.0	nan;nan	nan;nan	nan;nan	nan;nan	nan;nan	nan;nan	nan;nan	nan;nan	nan;nan	nan;nan	nan;nan	nan;nan	nan;nan	nan;nan	nan;nan	nan;nan	nan;nan	nan;nan	nan;nan	nan;nan	nan;nan
Clothing and leather and allied product manufacturing	nan;nan	nan;nan	nan;nan	nan;nan	nan;nan	1.0;0.0	nan;nan	nan;nan	nan;nan	nan;nan	nan;nan	nan;nan	nan;nan	nan;nan	nan;nan	nan;nan	nan;nan	nan;nan	nan;nan	nan;nan	nan;nan	nan;nan	nan;nan	nan;nan	nan;nan	nan;nan	nan;nan
Wood product manufacturing	nan;nan	nan;nan	nan;nan	nan;nan	nan;nan	1.0;0.0	nan;nan	nan;nan	nan;nan	nan;nan	nan;nan	nan;nan	nan;nan	nan;nan	nan;nan	nan;nan	nan;nan	nan;nan	nan;nan	nan;nan	nan;nan	nan;nan	nan;nan	nan;nan	nan;nan	nan;nan	nan;nan
Paper manufacturing	nan;nan	nan;nan	nan;nan	nan;nan	nan;nan	1.0;0.0	nan;nan	nan;nan	nan;nan	nan;nan	nan;nan	nan;nan	nan;nan	nan;nan	nan;nan	nan;nan	nan;nan	nan;nan	nan;nan	nan;nan	nan;nan	nan;nan	nan;nan	nan;nan	nan;nan	nan;nan	nan;nan
Printing and related support activities	nan;nan	nan;nan	nan;nan	nan;nan	nan;nan	1.0;0.0	nan;nan	nan;nan	nan;nan	nan;nan	nan;nan	nan;nan	nan;nan	nan;nan	nan;nan	nan;nan	nan;nan	nan;nan	nan;nan	nan;nan	nan;nan	nan;nan	nan;nan	nan;nan	nan;nan	nan;nan	nan;nan
Petroleum and coal product manufacturing	nan;nan	nan;nan	nan;nan	nan;nan	nan;nan	1.0;0.0	nan;nan	nan;nan	nan;nan	nan;nan	nan;nan	nan;nan	nan;nan	nan;nan	nan;nan	nan;nan	nan;nan	nan;nan	nan;nan	nan;nan	nan;nan	nan;nan	nan;nan	nan;nan	nan;nan	nan;nan	nan;nan
Chemical manufacturing	nan;nan	nan;nan	nan;nan	nan;nan	nan;nan	1.0;0.0	nan;nan	nan;nan	nan;nan	nan;nan	nan;nan	nan;nan	nan;nan	nan;nan	nan;nan	nan;nan	nan;nan	nan;nan	nan;nan	nan;nan	nan;nan	nan;nan	nan;nan	nan;nan	nan;nan	nan;nan	nan;nan
Plastics and rubber products manufacturing	nan;nan	nan;nan	nan;nan	nan;nan	nan;nan	1.0;0.0	nan;nan	nan;nan	nan;nan	nan;nan	nan;nan	nan;nan	nan;nan	nan;nan	nan;nan	nan;nan	nan;nan	nan;nan	nan;nan	nan;nan	nan;nan	nan;nan	nan;nan	nan;nan	nan;nan	nan;nan	nan;nan
Non-metallic mineral product manufacturing	nan;nan	nan;nan	nan;nan	nan;nan	nan;nan	1.0;0.0	nan;nan	nan;nan	nan;nan	nan;nan	nan;nan	nan;nan	nan;nan	nan;nan	nan;nan	nan;nan	nan;nan	nan;nan	nan;nan	nan;nan	nan;nan	nan;nan	nan;nan	nan;nan	nan;nan	nan;nan	nan;nan
Primary metal manufacturing	nan;nan	nan;nan	nan;nan	nan;nan	nan;nan	1.0;0.0	nan;nan	nan;nan	nan;nan	nan;nan	nan;nan	nan;nan	nan;nan	nan;nan	nan;nan	nan;nan	nan;nan	nan;nan	nan;nan	nan;nan	nan;nan	nan;nan	nan;nan	nan;nan	nan;nan	nan;nan	nan;nan
Fabricated metal product manufacturing	nan;nan	nan;nan	nan;nan	nan;nan	nan;nan	1.0;0.0	nan;nan	nan;nan	nan;nan	nan;nan	nan;nan	nan;nan	nan;nan	nan;nan	nan;nan	nan;nan	nan;nan	nan;nan	nan;nan	nan;nan	nan;nan	nan;nan	nan;nan	nan;nan	nan;nan	nan;nan	nan;nan
Machinery manufacturing	nan;nan	nan;nan	nan;nan	nan;nan	nan;nan	1.0;0.0	nan;nan	nan;nan	nan;nan	nan;nan	nan;nan	nan;nan	nan;nan	nan;nan	nan;nan	nan;nan	nan;nan	nan;nan	nan;nan	nan;nan	nan;nan	nan;nan	nan;nan	nan;nan	nan;nan	nan;nan	nan;nan
Computer and electronic product manufacturing	nan;nan	nan;nan	nan;nan	nan;nan	nan;nan	1.0;0.0	nan;nan	nan;nan	nan;nan	nan;nan	nan;nan	nan;nan	nan;nan	nan;nan	nan;nan	nan;nan	nan;nan	nan;nan	nan;nan	nan;nan	nan;nan	nan;nan	nan;nan	nan;nan	nan;nan	nan;nan	nan;nan
Electrical equipment, appliance and component manufacturing	nan;nan	nan;nan	nan;nan	nan;nan	nan;nan	1.0;0.0	nan;nan	nan;nan	nan;nan	nan;nan	nan;nan	nan;nan	nan;nan	nan;nan	nan;nan	nan;nan	nan;nan	nan;nan	nan;nan	nan;nan	nan;nan	nan;nan	nan;nan	nan;nan	nan;nan	nan;nan	nan;nan
Transportation equipment manufacturing	nan;nan	nan;nan	nan;nan	nan;nan	nan;nan	1.0;0.0	nan;nan	nan;nan	nan;nan	nan;nan	nan;nan	nan;nan	nan;nan	nan;nan	nan;nan	nan;nan	nan;nan	nan;nan	nan;nan	nan;nan	nan;nan	nan;nan	nan;nan	nan;nan	nan;nan	nan;nan	nan;nan
Furniture and related product manufacturing	nan;nan	nan;nan	nan;nan	nan;nan	nan;nan	1.0;0.0	nan;nan	nan;nan	nan;nan	nan;nan	nan;nan	nan;nan	nan;nan	nan;nan	nan;nan	nan;nan	nan;nan	nan;nan	nan;nan	nan;nan	nan;nan	nan;nan	nan;nan	nan;nan	nan;nan	nan;nan	nan;nan
Miscellaneous manufacturing	nan;nan	nan;nan	nan;nan	nan;nan	nan;nan	1.0;0.0	nan;nan	nan;nan	nan;nan	nan;nan	nan;nan	nan;nan	nan;nan	nan;nan	nan;nan	nan;nan	nan;nan	nan;nan	nan;nan	nan;nan	nan;nan	nan;nan	nan;nan	nan;nan	nan;nan	nan;nan	nan;nan
Farm product wholesaler-distributors	nan;nan	nan;nan	nan;nan	nan;nan	nan;nan	nan;nan	nan;nan	nan;nan	nan;nan	nan;nan	nan;nan	nan;nan	nan;nan	nan;nan	nan;nan	nan;nan	1.0;0.0	nan;nan	nan;nan	nan;nan	nan;nan	nan;nan	nan;nan	nan;nan	nan;nan	nan;nan	nan;nan
Petroleum product wholesaler-distributors	nan;nan	nan;nan	nan;nan	nan;nan	nan;nan	nan;nan	nan;nan	nan;nan	nan;nan	nan;nan	nan;nan	nan;nan	nan;nan	nan;nan	nan;nan	nan;nan	1.0;0.0	nan;nan	nan;nan	nan;nan	nan;nan	nan;nan	nan;nan	nan;nan	nan;nan	nan;nan	nan;nan
Food, beverage and tobacco wholesaler-distributors	nan;nan	nan;nan	nan;nan	nan;nan	nan;nan	nan;nan	nan;nan	nan;nan	nan;nan	nan;nan	nan;nan	nan;nan	nan;nan	nan;nan	nan;nan	nan;nan	1.0;0.0	nan;nan	nan;nan	nan;nan	nan;nan	nan;nan	nan;nan	nan;nan	nan;nan	nan;nan	nan;nan
Personal and household goods wholesaler-distributors	nan;nan	nan;nan	nan;nan	nan;nan	nan;nan	nan;nan	nan;nan	nan;nan	nan;nan	nan;nan	nan;nan	nan;nan	nan;nan	nan;nan	nan;nan	nan;nan	1.0;0.0	nan;nan	nan;nan	nan;nan	nan;nan	nan;nan	nan;nan	nan;nan	nan;nan	nan;nan	nan;nan
Motor vehicle and parts wholesaler-distributors	nan;nan	nan;nan	nan;nan	nan;nan	nan;nan	nan;nan	nan;nan	nan;nan	nan;nan	nan;nan	nan;nan	nan;nan	nan;nan	nan;nan	nan;nan	nan;nan	1.0;0.0	nan;nan	nan;nan	nan;nan	nan;nan	nan;nan	nan;nan	nan;nan	nan;nan	nan;nan	nan;nan
Building material and supplies wholesaler-distributors	nan;nan	nan;nan	nan;nan	nan;nan	nan;nan	nan;nan	nan;nan	nan;nan	nan;nan	nan;nan	nan;nan	nan;nan	nan;nan	nan;nan	nan;nan	nan;nan	1.0;0.0	nan;nan	nan;nan	nan;nan	nan;nan	nan;nan	nan;nan	nan;nan	nan;nan	nan;nan	nan;nan
Machinery, equipment and supplies wholesaler-distributors	nan;nan	nan;nan	nan;nan	nan;nan	nan;nan	nan;nan	nan;nan	nan;nan	nan;nan	nan;nan	nan;nan	nan;nan	nan;nan	nan;nan	nan;nan	nan;nan	1.0;0.0	nan;nan	nan;nan	nan;nan	nan;nan	nan;nan	nan;nan	nan;nan	nan;nan	nan;nan	nan;nan
Miscellaneous wholesaler-distributors	nan;nan	nan;nan	nan;nan	nan;nan	nan;nan	nan;nan	nan;nan	nan;nan	nan;nan	nan;nan	nan;nan	nan;nan	nan;nan	nan;nan	nan;nan	nan;nan	1.0;0.0	nan;nan	nan;nan	nan;nan	nan;nan	nan;nan	nan;nan	nan;nan	nan;nan	nan;nan	nan;nan
Wholesale electronic markets, and agents and brokers	nan;nan	nan;nan	nan;nan	nan;nan	nan;nan	nan;nan	nan;nan	nan;nan	nan;nan	nan;nan	nan;nan	nan;nan	nan;nan	nan;nan	nan;nan	nan;nan	1.0;0.0	nan;nan	nan;nan	nan;nan	nan;nan	nan;nan	nan;nan	nan;nan	nan;nan	nan;nan	nan;nan
Motor vehicle and parts dealers	nan;nan	nan;nan	nan;nan	nan;nan	nan;nan	nan;nan	nan;nan	nan;nan	nan;nan	nan;nan	nan;nan	nan;nan	nan;nan	nan;nan	nan;nan	nan;nan	1.0;0.0	nan;nan	nan;nan	nan;nan	nan;nan	nan;nan	nan;nan	nan;nan	nan;nan	nan;nan	nan;nan
Furniture and home furnishings stores	nan;nan	nan;nan	nan;nan	nan;nan	nan;nan	nan;nan	nan;nan	nan;nan	nan;nan	nan;nan	nan;nan	nan;nan	nan;nan	nan;nan	nan;nan	nan;nan	1.0;0.0	nan;nan	nan;nan	nan;nan	nan;nan	nan;nan	nan;nan	nan;nan	nan;nan	nan;nan	nan;nan
Electronics and appliance stores	nan;nan	nan;nan	nan;nan	nan;nan	nan;nan	nan;nan	nan;nan	nan;nan	nan;nan	nan;nan	nan;nan	nan;nan	nan;nan	nan;nan	nan;nan	nan;nan	1.0;0.0	nan;nan	nan;nan	nan;nan	nan;nan	nan;nan	nan;nan	nan;nan	nan;nan	nan;nan	nan;nan
Building material and garden equipment and supplies dealers	nan;nan	nan;nan	nan;nan	nan;nan	nan;nan	nan;nan	nan;nan	nan;nan	nan;nan	nan;nan	nan;nan	nan;nan	nan;nan	nan;nan	nan;nan	nan;nan	1.0;0.0	nan;nan	nan;nan	nan;nan	nan;nan	nan;nan	nan;nan	nan;nan	nan;nan	nan;nan	nan;nan
Food and beverage stores	nan;nan	nan;nan	nan;nan	nan;nan	nan;nan	nan;nan	nan;nan	nan;nan	nan;nan	nan;nan	nan;nan	nan;nan	nan;nan	nan;nan	nan;nan	nan;nan	1.0;0.0	nan;nan	nan;nan	nan;nan	nan;nan	nan;nan	nan;nan	nan;nan	nan;nan	nan;nan	nan;nan
Health and personal care stores	nan;nan	nan;nan	nan;nan	nan;nan	nan;nan	nan;nan	nan;nan	nan;nan	nan;nan	nan;nan	nan;nan	nan;nan	nan;nan	nan;nan	nan;nan	nan;nan	1.0;0.0	nan;nan	nan;nan	nan;nan	nan;nan	nan;nan	nan;nan	nan;nan	nan;nan	nan;nan	nan;nan
Gasoline stations	nan;nan	nan;nan	nan;nan	nan;nan	nan;nan	nan;nan	nan;nan	nan;nan	nan;nan	nan;nan	nan;nan	nan;nan	nan;nan	nan;nan	nan;nan	nan;nan	1.0;0.0	nan;nan	nan;nan	nan;nan	nan;nan	nan;nan	nan;nan	nan;nan	nan;nan	nan;nan	nan;nan
Clothing and clothing accessories stores	nan;nan	nan;nan	nan;nan	nan;nan	nan;nan	nan;nan	nan;nan	nan;nan	nan;nan	nan;nan	nan;nan	nan;nan	nan;nan	nan;nan	nan;nan	nan;nan	1.0;0.0	nan;nan	nan;nan	nan;nan	nan;nan	nan;nan	nan;nan	nan;nan	nan;nan	nan;nan	nan;nan
Sporting goods, hobby, book and music stores	nan;nan	nan;nan	nan;nan	nan;nan	nan;nan	nan;nan	nan;nan	nan;nan	nan;nan	nan;nan	nan;nan	nan;nan	nan;nan	nan;nan	nan;nan	nan;nan	1.0;0.0	nan;nan	nan;nan	nan;nan	nan;nan	nan;nan	nan;nan	nan;nan	nan;nan	nan;nan	nan;nan
General merchandise stores	nan;nan	nan;nan	nan;nan	nan;nan	nan;nan	nan;nan	nan;nan	nan;nan	nan;nan	nan;nan	nan;nan	nan;nan	nan;nan	nan;nan	nan;nan	nan;nan	1.0;0.0	nan;nan	nan;nan	nan;nan	nan;nan	nan;nan	nan;nan	nan;nan	nan;nan	nan;nan	nan;nan
Miscellaneous store retailers	nan;nan	nan;nan	nan;nan	nan;nan	nan;nan	nan;nan	nan;nan	nan;nan	nan;nan	nan;nan	nan;nan	nan;nan	nan;nan	nan;nan	nan;nan	nan;nan	1.0;0.0	nan;nan	nan;nan	nan;nan	nan;nan	nan;nan	nan;nan	nan;nan	nan;nan	nan;nan	nan;nan
Non-store retailers	nan;nan	nan;nan	nan;nan	nan;nan	nan;nan	nan;nan	nan;nan	nan;nan	nan;nan	nan;nan	nan;nan	nan;nan	nan;nan	nan;nan	nan;nan	nan;nan	1.0;0.0	nan;nan	nan;nan	nan;nan	nan;nan	nan;nan	nan;nan	nan;nan	nan;nan	nan;nan	nan;nan
Air transportation	nan;nan	nan;nan	nan;nan	nan;nan	nan;nan	nan;nan	nan;nan	nan;nan	nan;nan	nan;nan	nan;nan	nan;nan	nan;nan	nan;nan	0.05;0.025	0.95;0.025	nan;nan	nan;nan	nan;nan	nan;nan	nan;nan	nan;nan	nan;nan	nan;nan	nan;nan	nan;nan	nan;nan
Rail transportation	nan;nan	nan;nan	nan;nan	nan;nan	nan;nan	nan;nan	nan;nan	nan;nan	nan;nan	nan;nan	nan;nan	nan;nan	nan;nan	nan;nan	0.95;0.025	0.05;0.025	nan;nan	nan;nan	nan;nan	nan;nan	nan;nan	nan;nan	nan;nan	nan;nan	nan;nan	nan;nan	nan;nan
Water transportation	nan;nan	nan;nan	nan;nan	nan;nan	nan;nan	nan;nan	nan;nan	nan;nan	nan;nan	nan;nan	nan;nan	nan;nan	nan;nan	nan;nan	1.0;0.0	nan;nan	nan;nan	nan;nan	nan;nan	nan;nan	nan;nan	nan;nan	nan;nan	nan;nan	nan;nan	nan;nan	nan;nan
Truck transportation	nan;nan	nan;nan	nan;nan	nan;nan	nan;nan	nan;nan	nan;nan	nan;nan	nan;nan	nan;nan	nan;nan	nan;nan	nan;nan	nan;nan	1.0;0.0	nan;nan	nan;nan	nan;nan	nan;nan	nan;nan	nan;nan	nan;nan	nan;nan	nan;nan	nan;nan	nan;nan	nan;nan
Transit, ground passenger and scenic and sightseeing transportation	nan;nan	nan;nan	nan;nan	nan;nan	nan;nan	nan;nan	nan;nan	nan;nan	nan;nan	nan;nan	nan;nan	nan;nan	nan;nan	nan;nan	nan;nan	1.0;0.0	nan;nan	nan;nan	nan;nan	nan;nan	nan;nan	nan;nan	nan;nan	nan;nan	nan;nan	nan;nan	nan;nan
Support activities for transportation	nan;nan	nan;nan	nan;nan	nan;nan	nan;nan	nan;nan	nan;nan	nan;nan	nan;nan	nan;nan	nan;nan	nan;nan	nan;nan	nan;nan	0.5;0.25	0.5;0.25	nan;nan	nan;nan	nan;nan	nan;nan	nan;nan	nan;nan	nan;nan	nan;nan	nan;nan	nan;nan	nan;nan
Pipeline transportation	nan;nan	nan;nan	nan;nan	nan;nan	nan;nan	nan;nan	nan;nan	nan;nan	nan;nan	nan;nan	nan;nan	nan;nan	nan;nan	nan;nan	1.0;0.0	nan;nan	nan;nan	nan;nan	nan;nan	nan;nan	nan;nan	nan;nan	nan;nan	nan;nan	nan;nan	nan;nan	nan;nan
Postal service and couriers and messengers	nan;nan	nan;nan	nan;nan	nan;nan	nan;nan	nan;nan	nan;nan	nan;nan	nan;nan	nan;nan	nan;nan	nan;nan	nan;nan	nan;nan	1.0;0.0	nan;nan	nan;nan	nan;nan	nan;nan	nan;nan	nan;nan	nan;nan	nan;nan	nan;nan	nan;nan	nan;nan	nan;nan
Warehousing and storage	nan;nan	nan;nan	nan;nan	nan;nan	nan;nan	nan;nan	nan;nan	nan;nan	nan;nan	nan;nan	nan;nan	nan;nan	nan;nan	nan;nan	nan;nan	nan;nan	1.0;0.0	nan;nan	nan;nan	nan;nan	nan;nan	nan;nan	nan;nan	nan;nan	nan;nan	nan;nan	nan;nan
Publishing industries (except internet)	nan;nan	nan;nan	nan;nan	nan;nan	nan;nan	nan;nan	nan;nan	nan;nan	nan;nan	nan;nan	nan;nan	nan;nan	nan;nan	nan;nan	nan;nan	nan;nan	1.0;0.0	nan;nan	nan;nan	nan;nan	nan;nan	nan;nan	nan;nan	nan;nan	nan;nan	nan;nan	nan;nan
Motion picture and sound recording industries	nan;nan	nan;nan	nan;nan	nan;nan	nan;nan	nan;nan	nan;nan	nan;nan	nan;nan	nan;nan	nan;nan	nan;nan	nan;nan	nan;nan	nan;nan	nan;nan	nan;nan	nan;nan	nan;nan	nan;nan	nan;nan	nan;nan	1.0;0.0	nan;nan	nan;nan	nan;nan	nan;nan
Broadcasting (except internet)	nan;nan	nan;nan	nan;nan	nan;nan	nan;nan	nan;nan	nan;nan	nan;nan	nan;nan	nan;nan	nan;nan	nan;nan	nan;nan	nan;nan	nan;nan	nan;nan	1.0;0.0	nan;nan	nan;nan	nan;nan	nan;nan	nan;nan	nan;nan	nan;nan	nan;nan	nan;nan	nan;nan
Telecommunications	nan;nan	nan;nan	nan;nan	nan;nan	nan;nan	nan;nan	nan;nan	nan;nan	nan;nan	nan;nan	nan;nan	nan;nan	nan;nan	nan;nan	nan;nan	nan;nan	1.0;0.0	nan;nan	nan;nan	nan;nan	nan;nan	nan;nan	nan;nan	nan;nan	nan;nan	nan;nan	nan;nan
Data processing, hosting, and related services	nan;nan	nan;nan	nan;nan	nan;nan	nan;nan	nan;nan	nan;nan	nan;nan	nan;nan	nan;nan	nan;nan	nan;nan	nan;nan	nan;nan	nan;nan	nan;nan	1.0;0.0	nan;nan	nan;nan	nan;nan	nan;nan	nan;nan	nan;nan	nan;nan	nan;nan	nan;nan	nan;nan
Other information services	nan;nan	nan;nan	nan;nan	nan;nan	nan;nan	nan;nan	nan;nan	nan;nan	nan;nan	nan;nan	nan;nan	nan;nan	nan;nan	nan;nan	nan;nan	nan;nan	1.0;0.0	nan;nan	nan;nan	nan;nan	nan;nan	nan;nan	nan;nan	nan;nan	nan;nan	nan;nan	nan;nan
Depository credit intermediation and monetary authorities	nan;nan	nan;nan	nan;nan	nan;nan	nan;nan	nan;nan	nan;nan	nan;nan	nan;nan	nan;nan	nan;nan	nan;nan	nan;nan	nan;nan	nan;nan	nan;nan	1.0;0.0	nan;nan	nan;nan	nan;nan	nan;nan	nan;nan	nan;nan	nan;nan	nan;nan	nan;nan	nan;nan
Non-depository credit intermediation	nan;nan	nan;nan	nan;nan	nan;nan	nan;nan	nan;nan	nan;nan	nan;nan	nan;nan	nan;nan	nan;nan	nan;nan	nan;nan	nan;nan	nan;nan	nan;nan	1.0;0.0	nan;nan	nan;nan	nan;nan	nan;nan	nan;nan	nan;nan	nan;nan	nan;nan	nan;nan	nan;nan
Activities related to credit intermediation	nan;nan	nan;nan	nan;nan	nan;nan	nan;nan	nan;nan	nan;nan	nan;nan	nan;nan	nan;nan	nan;nan	nan;nan	nan;nan	nan;nan	nan;nan	nan;nan	1.0;0.0	nan;nan	nan;nan	nan;nan	nan;nan	nan;nan	nan;nan	nan;nan	nan;nan	nan;nan	nan;nan
Insurance carriers and related activities	nan;nan	nan;nan	nan;nan	nan;nan	nan;nan	nan;nan	nan;nan	nan;nan	nan;nan	nan;nan	nan;nan	nan;nan	nan;nan	nan;nan	nan;nan	nan;nan	1.0;0.0	nan;nan	nan;nan	nan;nan	nan;nan	nan;nan	nan;nan	nan;nan	nan;nan	nan;nan	nan;nan
Financial investment services, funds and other financial vehicles	nan;nan	nan;nan	nan;nan	nan;nan	nan;nan	nan;nan	nan;nan	nan;nan	nan;nan	nan;nan	nan;nan	nan;nan	nan;nan	nan;nan	nan;nan	nan;nan	1.0;0.0	nan;nan	nan;nan	nan;nan	nan;nan	nan;nan	nan;nan	nan;nan	nan;nan	nan;nan	nan;nan
Real estate	nan;nan	nan;nan	nan;nan	nan;nan	nan;nan	nan;nan	nan;nan	nan;nan	nan;nan	nan;nan	nan;nan	nan;nan	nan;nan	nan;nan	nan;nan	nan;nan	1.0;0.0	nan;nan	nan;nan	nan;nan	nan;nan	nan;nan	nan;nan	nan;nan	nan;nan	nan;nan	nan;nan
Rental and leasing services	nan;nan	nan;nan	nan;nan	nan;nan	nan;nan	nan;nan	nan;nan	nan;nan	nan;nan	nan;nan	nan;nan	nan;nan	nan;nan	nan;nan	nan;nan	nan;nan	1.0;0.0	nan;nan	nan;nan	nan;nan	nan;nan	nan;nan	nan;nan	nan;nan	nan;nan	nan;nan	nan;nan
Lessors of non-financial intangible assets (except copyrighted works)	nan;nan	nan;nan	nan;nan	nan;nan	nan;nan	nan;nan	nan;nan	nan;nan	nan;nan	nan;nan	nan;nan	nan;nan	nan;nan	nan;nan	nan;nan	nan;nan	1.0;0.0	nan;nan	nan;nan	nan;nan	nan;nan	nan;nan	nan;nan	nan;nan	nan;nan	nan;nan	nan;nan
Legal, accounting and related services	nan;nan	nan;nan	nan;nan	nan;nan	nan;nan	nan;nan	nan;nan	nan;nan	nan;nan	nan;nan	nan;nan	nan;nan	nan;nan	nan;nan	nan;nan	nan;nan	1.0;0.0	nan;nan	nan;nan	nan;nan	nan;nan	nan;nan	nan;nan	nan;nan	nan;nan	nan;nan	nan;nan
Architectural, engineering and related services	nan;nan	nan;nan	nan;nan	nan;nan	nan;nan	nan;nan	0.5;0.25	0.5;0.25	nan;nan	nan;nan	nan;nan	nan;nan	nan;nan	nan;nan	nan;nan	nan;nan	nan;nan	nan;nan	nan;nan	nan;nan	nan;nan	nan;nan	nan;nan	nan;nan	nan;nan	nan;nan	nan;nan
Other professional, scientific and technical services including scientific research and development	nan;nan	nan;nan	nan;nan	nan;nan	nan;nan	nan;nan	nan;nan	nan;nan	nan;nan	nan;nan	nan;nan	nan;nan	nan;nan	nan;nan	nan;nan	nan;nan	nan;nan	1.0;0.0	nan;nan	nan;nan	nan;nan	nan;nan	nan;nan	nan;nan	nan;nan	nan;nan	nan;nan
Computer systems design and related services	nan;nan	nan;nan	nan;nan	nan;nan	nan;nan	nan;nan	nan;nan	nan;nan	nan;nan	nan;nan	nan;nan	nan;nan	nan;nan	nan;nan	nan;nan	nan;nan	nan;nan	1.0;0.0	nan;nan	nan;nan	nan;nan	nan;nan	nan;nan	nan;nan	nan;nan	nan;nan	nan;nan
Advertising, public relations, and related services	nan;nan	nan;nan	nan;nan	nan;nan	nan;nan	nan;nan	nan;nan	nan;nan	nan;nan	nan;nan	nan;nan	nan;nan	nan;nan	nan;nan	nan;nan	nan;nan	1.0;0.0	nan;nan	nan;nan	nan;nan	nan;nan	nan;nan	nan;nan	nan;nan	nan;nan	nan;nan	nan;nan
Administrative and support services	nan;nan	nan;nan	nan;nan	nan;nan	nan;nan	nan;nan	nan;nan	nan;nan	nan;nan	nan;nan	nan;nan	nan;nan	nan;nan	nan;nan	nan;nan	nan;nan	1.0;0.0	nan;nan	nan;nan	nan;nan	nan;nan	nan;nan	nan;nan	nan;nan	nan;nan	nan;nan	nan;nan
Waste management and remediation services	nan;nan	nan;nan	nan;nan	nan;nan	nan;nan	nan;nan	nan;nan	nan;nan	nan;nan	1.0;0.0	nan;nan	nan;nan	nan;nan	nan;nan	nan;nan	nan;nan	nan;nan	nan;nan	nan;nan	nan;nan	nan;nan	nan;nan	nan;nan	nan;nan	nan;nan	nan;nan	nan;nan
Universities	nan;nan	nan;nan	nan;nan	nan;nan	nan;nan	nan;nan	nan;nan	nan;nan	nan;nan	nan;nan	nan;nan	nan;nan	nan;nan	nan;nan	nan;nan	nan;nan	nan;nan	1.0;0.0	nan;nan	nan;nan	nan;nan	nan;nan	nan;nan	nan;nan	nan;nan	nan;nan	nan;nan
Educational services (except universities)	nan;nan	nan;nan	nan;nan	nan;nan	nan;nan	nan;nan	nan;nan	nan;nan	nan;nan	nan;nan	nan;nan	nan;nan	nan;nan	nan;nan	nan;nan	nan;nan	nan;nan	1.0;0.0	nan;nan	nan;nan	nan;nan	nan;nan	nan;nan	nan;nan	nan;nan	nan;nan	nan;nan
Health care	nan;nan	nan;nan	nan;nan	nan;nan	nan;nan	nan;nan	nan;nan	nan;nan	nan;nan	nan;nan	nan;nan	nan;nan	nan;nan	1.0;0.0	nan;nan	nan;nan	nan;nan	nan;nan	nan;nan	nan;nan	nan;nan	nan;nan	nan;nan	nan;nan	nan;nan	nan;nan	nan;nan
Social assistance	nan;nan	nan;nan	nan;nan	nan;nan	nan;nan	nan;nan	nan;nan	nan;nan	nan;nan	nan;nan	nan;nan	nan;nan	nan;nan	1.0;0.0	nan;nan	nan;nan	nan;nan	nan;nan	nan;nan	nan;nan	nan;nan	nan;nan	nan;nan	nan;nan	nan;nan	nan;nan	nan;nan
Performing arts, spectator sports and related industries, and heritage institutions	nan;nan	nan;nan	nan;nan	nan;nan	nan;nan	nan;nan	nan;nan	nan;nan	nan;nan	nan;nan	nan;nan	nan;nan	nan;nan	nan;nan	nan;nan	nan;nan	nan;nan	nan;nan	nan;nan	0.2;0.1	nan;nan	nan;nan	0.8;0.1	nan;nan	nan;nan	nan;nan	nan;nan
Amusement, gambling and recreation industries	nan;nan	nan;nan	nan;nan	nan;nan	nan;nan	nan;nan	nan;nan	nan;nan	nan;nan	nan;nan	nan;nan	nan;nan	nan;nan	nan;nan	nan;nan	nan;nan	nan;nan	nan;nan	nan;nan	nan;nan	nan;nan	nan;nan	1.0;0.0	nan;nan	nan;nan	nan;nan	nan;nan
Accommodation services	nan;nan	nan;nan	nan;nan	nan;nan	nan;nan	nan;nan	nan;nan	nan;nan	nan;nan	nan;nan	nan;nan	nan;nan	nan;nan	nan;nan	nan;nan	nan;nan	1.0;0.0	nan;nan	nan;nan	nan;nan	nan;nan	nan;nan	nan;nan	nan;nan	nan;nan	nan;nan	nan;nan
Food services and drinking places	nan;nan	nan;nan	1.0;0.0	nan;nan	nan;nan	nan;nan	nan;nan	nan;nan	nan;nan	nan;nan	nan;nan	nan;nan	nan;nan	nan;nan	nan;nan	nan;nan	nan;nan	nan;nan	nan;nan	nan;nan	nan;nan	nan;nan	nan;nan	nan;nan	nan;nan	nan;nan	nan;nan
Repair and maintenance	nan;nan	nan;nan	nan;nan	nan;nan	nan;nan	0.5;0.25	0.5;0.25	nan;nan	nan;nan	nan;nan	nan;nan	nan;nan	nan;nan	nan;nan	nan;nan	nan;nan	nan;nan	nan;nan	nan;nan	nan;nan	nan;nan	nan;nan	nan;nan	nan;nan	nan;nan	nan;nan	nan;nan
Personal services and private households	nan;nan	nan;nan	nan;nan	nan;nan	nan;nan	nan;nan	nan;nan	nan;nan	1.0;0.0	nan;nan	nan;nan	nan;nan	nan;nan	nan;nan	nan;nan	nan;nan	nan;nan	nan;nan	nan;nan	nan;nan	nan;nan	nan;nan	nan;nan	nan;nan	nan;nan	nan;nan	nan;nan
Religious, grant-making, civic, and professional and similar organizations	nan;nan	nan;nan	nan;nan	nan;nan	nan;nan	nan;nan	nan;nan	nan;nan	nan;nan	nan;nan	nan;nan	nan;nan	nan;nan	nan;nan	nan;nan	nan;nan	0.8;0.1	nan;nan	nan;nan	nan;nan	0.2;0.1	nan;nan	nan;nan	nan;nan	nan;nan	nan;nan	nan;nan
Federal government public administration	nan;nan	nan;nan	nan;nan	nan;nan	nan;nan	nan;nan	nan;nan	nan;nan	nan;nan	nan;nan	nan;nan	nan;nan	nan;nan	nan;nan	nan;nan	nan;nan	1.0;0.0	nan;nan	nan;nan	nan;nan	nan;nan	nan;nan	nan;nan	nan;nan	nan;nan	nan;nan	nan;nan
Provincial and territorial public administration	nan;nan	nan;nan	nan;nan	nan;nan	nan;nan	nan;nan	nan;nan	nan;nan	nan;nan	nan;nan	nan;nan	nan;nan	nan;nan	nan;nan	nan;nan	nan;nan	1.0;0.0	nan;nan	nan;nan	nan;nan	nan;nan	nan;nan	nan;nan	nan;nan	nan;nan	nan;nan	nan;nan
Local, municipal, regional and aboriginal public administration	nan;nan	nan;nan	nan;nan	nan;nan	nan;nan	nan;nan	nan;nan	nan;nan	nan;nan	nan;nan	nan;nan	nan;nan	nan;nan	nan;nan	nan;nan	nan;nan	1.0;0.0	nan;nan	nan;nan	nan;nan	nan;nan	nan;nan	nan;nan	nan;nan	nan;nan	nan;nan	nan;nan
