# Supplementary material for: Interdisciplinary applications of human time use with generalized lexicons
Source: PLoS One. 2022 Jul 14;17(7):e0270583. doi: 10.1371/journal.pone.0270583 (PMC9282456; doi:10.1371/journal.pone.0270583)
Supplement: S1 Data — (ZIP) [file pone.0270583.s005.zip › Galbraith_MOOGAL_data/ICATUS_MLdef.csv]

code	tier1	tier1a	tier2	hours_per_day (from THA2015)	growth_collection	processing	preparation	material	energy	things	buildings	infrastructure	inhabited	waste	sleep	hygiene_grooming	childcare	adultcare	moving_things	moving_people	organization	education_research	meals	active_rec	religious	social	interactive	passive	work_employment	work_other	unknown	checksums
160	Employment and related activities	Seeking employment	Seeking employment																		1											1
170	Employment and related activities	Setting up a business	Setting up a business																		1											1
182	Employment and related activities	Travelling and commuting for employment	Commuting																	1												1
211	Production of goods for own final use	Agriculture, forestry, fishing and mining for own final use	Growing crops and kitchen gardening, for own final use		1																											1
212	Production of goods for own final use	Agriculture, forestry, fishing and mining for own final use	Farming of animals and production of animal products, for own final use		1																											1
213	Production of goods for own final use	Agriculture, forestry, fishing and mining for own final use	Hunting, trapping and production of animal skins, for own final use		1																											1
214	Production of goods for own final use	Agriculture, forestry, fishing and mining for own final use	Forestry and logging, for own final use					1																								1
215	Production of goods for own final use	Agriculture, forestry, fishing and mining for own final use	Gathering wild products, for own final use		1																											1
216	Production of goods for own final use	Agriculture, forestry, fishing and mining for own final use	Fishing, for own final use		1																											1
217	Production of goods for own final use	Agriculture, forestry, fishing and mining for own final use	Aquaculture, for own final use		1																											1
218	Production of goods for own final use	Making and processing goods for own final use	Mining and quarrying, for own final use					1																								1
221	Production of goods for own final use	Making and processing goods for own final use	Making, processing food products, beverages and tobacco for own final use			1																										1
222	Production of goods for own final use	Making and processing goods for own final use	Making, processing textiles, wearing apparel, leather and related products, for own final use							1																						1
223	Production of goods for own final use	Making and processing goods for own final use	Making, processing of wood and bark products, for own final use							1																						1
224	Production of goods for own final use	Making and processing goods for own final use	Making, processing bricks, concrete slabs, hollow blocks, tiles for own final use							1																						1
225	Production of goods for own final use	Making and processing goods for own final use	Making, processing herbal and medicinal preparations for own final use							1																						1
226	Production of goods for own final use	Making and processing goods for own final use	Making, processing metals and metal products for own final use							1																						1
227	Production of goods for own final use	Making and processing goods for own final use	Making, processing of products using other materials for own final use							1																						1
229	Production of goods for own final use	Making and processing goods for own final use	Other activities related to making and processing goods for own final use																		1											1
230	Production of goods for own final use	Construction activities for own final use	Construction activities for own final use								0.9	0.1																				1
241	Production of goods for own final use	Supplying water and fuel for own household or for own final use	Gathering firewood and other natural products used as fuel for own final use					0.8	0.2																							1
242	Production of goods for own final use	Supplying water and fuel for own household or for own final use	Fetching water from natural and other sources for own final use																1													1
250	Production of goods for own final use	Travelling, moving, transporting related to own-use production of goods	Travelling, moving, transporting related to own-use production of goods																0.8	0.2												1
311	Unpaid domestic services for household and family members	Food and meals management and preparation	Preparing meals/snacks				1																									1
312	Unpaid domestic services for household and family members	Food and meals management and preparation	Serving meals/snacks				1																									1
313	Unpaid domestic services for household and family members	Food and meals management and preparation	Cleaning up after food preparation/meals/snacks				1																									1
314	Unpaid domestic services for household and family members	Food and meals management and preparation	Storing, arranging, preserving food stocks			1																										1
319	Unpaid domestic services for household and family members	Food and meals management and preparation	Other activities related to food and meals management and preparation				1																									1
321	Unpaid domestic services for household and family members	Cleaning and maintaining of own dwelling and surroundings	Indoor cleaning										1																			1
322	Unpaid domestic services for household and family members	Cleaning and maintaining of own dwelling and surroundings	Outdoor cleaning										1																			1
323	Unpaid domestic services for household and family members	Cleaning and maintaining of own dwelling and surroundings	Recycling and disposal of garbage										0.7	0.3																		1
324	Unpaid domestic services for household and family members	Cleaning and maintaining of own dwelling and surroundings	Upkeep of in/outdoor plants, hedges, garden, grounds, landscape, etc.										1																			1
325	Unpaid domestic services for household and family members	Cleaning and maintaining of own dwelling and surroundings	Tending furnace, boiler, fireplace for heating and water supply										1																			1
329	Unpaid domestic services for household and family members	Cleaning and maintaining of own dwelling and surroundings	Other activities related to cleaning and upkeep of dwelling and surroundings										1																			1
331	Unpaid domestic services for household and family members	Do-it-yourself decoration, maintenance and repair	Do-it-yourself improvement, maintenance and repair of own dwelling								1																					1
332	Unpaid domestic services for household and family members	Do-it-yourself decoration, maintenance and repair	Installation, servicing and repair of personal and household goods including ICT equipment							1																						1
333	Unpaid domestic services for household and family members	Do-it-yourself decoration, maintenance and repair	Vehicle maintenance and repairs							1																						1
339	Unpaid domestic services for household and family members	Do-it-yourself decoration, maintenance and repair	Other activities related to do-it-yourself decoration, maintenance and repair							0.5			0.5																			1
341	Unpaid domestic services for household and family members	Care and maintenance of textiles and footwear	Hand/machine-washing										1																			1
342	Unpaid domestic services for household and family members	Care and maintenance of textiles and footwear	Drying; hanging out, bringing in wash										1																			1
343	Unpaid domestic services for household and family members	Care and maintenance of textiles and footwear	Ironing/pressing/folding										1																			1
344	Unpaid domestic services for household and family members	Care and maintenance of textiles and footwear	Mending/repairing and care of clothes and shoes; cleaning and polishing shoes							0.5			0.5																			1
349	Unpaid domestic services for household and family members	Care and maintenance of textiles and footwear	Other activities related to care of textiles and footwear										1																			1
351	Unpaid domestic services for household and family members	Household management for own final use	Paying household bills																		1											1
352	Unpaid domestic services for household and family members	Household management for own final use	Budgeting, planning, organizing duties and activities in the household																		1											1
359	Unpaid domestic services for household and family members	Household management for own final use	Other activities related to household management																		1											1
361	Unpaid domestic services for household and family members	Pet care	Daily pet care										1																			1
362	Unpaid domestic services for household and family members	Pet care	Using veterinary care or other pet care services (grooming, stabling, holiday or day care)																		1											1
369	Unpaid domestic services for household and family members	Pet care	Other activities related to pet care										1																			1
371	Unpaid domestic services for household and family members	Shopping for own household and family members	Shopping for/purchasing of goods and related activities																		1											1
372	Unpaid domestic services for household and family members	Shopping for own household and family members	Shopping for/availing of services and related activity																		1											1
380	Unpaid domestic services for household and family members	Travelling, moving, transporting related to unpaid domestic services for household and family members	Travelling, moving, transporting related to unpaid domestic services for household and family																0.6	0.4												1
390	Unpaid domestic services for household and family members	Other unpaid domestic services for household and family members	Other unpaid domestic services for household and family members																		1											1
411	Unpaid caregiving services for household and family members	Childcare and instruction	Caring for children including feeding, cleaning, physical care														1															1
412	Unpaid caregiving services for household and family members	Childcare and instruction	Providing medical care to children														1															1
413	Unpaid caregiving services for household and family members	Childcare and instruction	Instructing, teaching, training, helping children																			1										1
414	Unpaid caregiving services for household and family members	Childcare and instruction	Talking with and reading to children														1															1
415	Unpaid caregiving services for household and family members	Childcare and instruction	Playing and sports with children														0.5							0.5								1
416	Unpaid caregiving services for household and family members	Childcare and instruction	Minding children (passive care)														1															1
417	Unpaid caregiving services for household and family members	Childcare and instruction	Meetings and arrangements with schools and child care service providers														1															1
419	Unpaid caregiving services for household and family members	Childcare and instruction	Other activities related to childcare and instruction														1															1
421	Unpaid caregiving services for household and family members	Care for dependent adults	Assisting dependent adults with tasks of daily living																		1											1
422	Unpaid caregiving services for household and family members	Care for dependent adults	Assisting dependent adults with medical care															1														1
423	Unpaid caregiving services for household and family members	Care for dependent adults	Assisting dependent adults with forms, administration, accounts															1														1
424	Unpaid caregiving services for household and family members	Care for dependent adults	Affective/emotional support for dependent adults																							1						1
425	Unpaid caregiving services for household and family members	Care for dependent adults	Passive care of dependent adult															1														1
426	Unpaid caregiving services for household and family members	Care for dependent adults	Meetings and arrangements with adult care service providers																		1											1
429	Unpaid caregiving services for household and family members	Care for dependent adults	Other activities related to care for dependent adults															1														1
431	Unpaid caregiving services for household and family members	Help to non-dependent adult household and family members	Feeding, cleaning, physical care for non-dependent adult household and family members															1														1
432	Unpaid caregiving services for household and family members	Help to non-dependent adult household and family members	Affective/emotional support for non-dependent adult household and family members															1														1
439	Unpaid caregiving services for household and family members	Help to non-dependent adult household and family members	Other activities related to care for non-dependent adult household and family members															1														1
441	Unpaid caregiving services for household and family members	Travelling and accompanying goods or persons related to unpaid caregiving services for household and family members	Travelling related to care-giving services for household and family members																	1												1
442	Unpaid caregiving services for household and family members	Travelling and accompanying goods or persons related to unpaid caregiving services for household and family members	Accompanying own children														1															1
443	Unpaid caregiving services for household and family members	Travelling and accompanying goods or persons related to unpaid caregiving services for household and family members	Accompanying dependent adults															1														1
444	Unpaid caregiving services for household and family members	Travelling and accompanying goods or persons related to unpaid caregiving services for household and family members	Accompanying non-dependent adult household and family members															1														1
490	Unpaid caregiving services for household and family members	Other activities related to unpaid caregiving services for household and family members	Other activities related to unpaid caregiving services for household and family members														0.5	0.5														1
511	Unpaid volunteer, trainee and other unpaid work	Unpaid direct volunteering for other households	Unpaid volunteer household maintenance, management, construction, renovation and repair				0.25				0.25		0.25								0.25											1
512	Unpaid volunteer, trainee and other unpaid work	Unpaid direct volunteering for other households	Unpaid volunteer shopping/purchasing goods and services																		1											1
513	Unpaid volunteer, trainee and other unpaid work	Unpaid direct volunteering for other households	Unpaid volunteer childcare and instruction														1															1
514	Unpaid volunteer, trainee and other unpaid work	Unpaid direct volunteering for other households	Unpaid volunteer care for adults															0.9			0.1											1
515	Unpaid volunteer, trainee and other unpaid work	Unpaid direct volunteering for other households	Unpaid volunteer unpaid help in enterprises owned by other households																											1		1
519	Unpaid volunteer, trainee and other unpaid work	Unpaid direct volunteering for other households	Other activities related to direct unpaid volunteering for other households		0.1		0.1			0.1	0.1		0.1			0.1	0.1	0.1			0.1	0.1										1
521	Unpaid volunteer, trainee and other unpaid work	Unpaid community- and organization-based volunteering	Unpaid volunteer work on road/building repair, clearing and preparing land, cleaning (streets, markets, etc.), and construction								0.4	0.2	0.2	0.2																		1
522	Unpaid volunteer, trainee and other unpaid work	Unpaid community- and organization-based volunteering	Unpaid volunteer preparing/serving meals, cleaning up				1																									1
523	Unpaid volunteer, trainee and other unpaid work	Unpaid community- and organization-based volunteering	Unpaid volunteer cultural activities, recreation and sports activities																		0.3			0.3	0.1		0.3					1
524	Unpaid volunteer, trainee and other unpaid work	Unpaid community- and organization-based volunteering	Unpaid volunteer office/administrative work																		1											1
529	Unpaid volunteer, trainee and other unpaid work	Unpaid community- and organization-based volunteering	Other activities related to community- and organization-based unpaid volunteering																		1											1
530	Unpaid volunteer, trainee and other unpaid work	Unpaid trainee work and related activities	Unpaid trainee work and related activities																											1		1
540	Unpaid volunteer, trainee and other unpaid work	Travelling time related to unpaid volunteer, trainee and other unpaid work	Travelling time related to unpaid volunteer, trainee and other unpaid work																	1												1
590	Unpaid volunteer, trainee and other unpaid work	Other unpaid work activities	Other unpaid work activities																											1		1
611	Learning	Formal education	School/university attendance																			1										1
612	Learning	Formal education	Extra-curricular activities																								1					1
613	Learning	Formal education	Breaks at place of formal education																			1										1
614	Learning	Formal education	Self-study for distance education course work (video, audio, online)																			1										1
619	Learning	Formal education	Other activities related to formal education																			1										1
620	Learning	Homework, being tutored, course review, research and activities related to formal education	Homework, being tutored, course review, activities related to formal education																			1										1
630	Learning	Additional study, non-formal education and courses	Additional study, non-formal education and courses																			1										1
640	Learning	Travelling time related to learning	Travelling time related to learning																	1												1
690	Learning	Other activities related to learning	Other activities related to learning																			1										1
711	Socializing and communication, community participation and religious practice	Socializing and communication	Talking, conversing, chatting																							1						1
712	Socializing and communication, community participation and religious practice	Socializing and communication	Socializing/getting together/gathering activities																							1						1
713	Socializing and communication, community participation and religious practice	Socializing and communication	Reading and writing mail (including email)																							1						1
719	Socializing and communication, community participation and religious practice	Socializing and communication	Other activities related to socializing and communication																							1						1
721	Socializing and communication, community participation and religious practice	Participating in community cultural/social events	Participating in community celebrations of cultural/historic events																								1					1
722	Socializing and communication, community participation and religious practice	Participating in community cultural/social events	Participating in community rites/events (non-religious)																							0.5	0.5					1
723	Socializing and communication, community participation and religious practice	Participating in community cultural/social events	Participating in community social functions (music, dance, etc.)																							1						1
729	Socializing and communication, community participation and religious practice	Participating in community cultural/social events	Other activities related to community participation																							0.5	0.5					1
730	Socializing and communication, community participation and religious practice	Involvement in civic and related responsibilities	Involvement in civic and related responsibilities																		1											1
741	Socializing and communication, community participation and religious practice	Religious practices	Private prayer, meditation and other spiritual activities																						1							1
742	Socializing and communication, community participation and religious practice	Religious practices	Participating in collective religious practice																						1							1
749	Socializing and communication, community participation and religious practice	Religious practices	Other activities related to religious practice																						1							1
750	Socializing and communication, community participation and religious practice	Travelling time related to socializing and communication, community participation and religious practice	Travelling time related to socializing, community participation, religious practice																	1												1
790	Socializing and communication, community participation and religious practice	Other activities related to socializing and communication, community participation and religious practice	Other activities related to socializing, community participation, religious practice																						0.3	0.4	0.3					1
811	Culture, leisure, mass-media and sports practices	Attending/visiting cultural, entertainment and sports events/venues	Attendance at organized/mass cultural events, and shows																								1					1
812	Culture, leisure, mass-media and sports practices	Attending/visiting cultural, entertainment and sports events/venues	Attendance at parks/gardens																								1					1
813	Culture, leisure, mass-media and sports practices	Attending/visiting cultural, entertainment and sports events/venues	Attendance at sports events																								1					1
819	Culture, leisure, mass-media and sports practices	Attending/visiting cultural, entertainment and sports events/venues	Other activities related to attendance at cultural, entertainment and sports events																								1					1
821	Culture, leisure, mass-media and sports practices	Cultural participation, hobbies, games and other pastime activities	Visual, literary and performing arts (as hobby)																								1					1
822	Culture, leisure, mass-media and sports practices	Cultural participation, hobbies, games and other pastime activities	Hobbies																								1					1
823	Culture, leisure, mass-media and sports practices	Cultural participation, hobbies, games and other pastime activities	Playing games and other pastime activities																								1					1
829	Culture, leisure, mass-media and sports practices	Cultural participation, hobbies, games and other pastime activities	Other activities related to cultural participation, hobbies, games																								1					1
831	Culture, leisure, mass-media and sports practices	Sports participation and exercise and related activities	Participating in sports																					1								1
832	Culture, leisure, mass-media and sports practices	Sports participation and exercise and related activities	Exercising																					1								1
841	Culture, leisure, mass-media and sports practices	Mass media use[1]	Reading for leisure																									1				1
842	Culture, leisure, mass-media and sports practices	Mass media use[1]	Watching/listening to television and video																									1				1
843	Culture, leisure, mass-media and sports practices	Mass media use[1]	Listening to radio and audio devices																									1				1
849	Culture, leisure, mass-media and sports practices	Mass media use[1]	Other activities related to mass media use																									1				1
850	Culture, leisure, mass-media and sports practices	Activities associated with reflecting, resting, relaxing	Activities associated with reflecting, resting, relaxing																								0.1	0.9				1
860	Culture, leisure, mass-media and sports practices	Travelling time related to culture, leisure, mass-media and sports practices	Travelling time related to culture, leisure, mass-media and sports practices																	1												1
890	Culture, leisure, mass-media and sports practices	Other activities related to culture, leisure, mass-media and sports practices	Other activities related to culture, leisure, mass-media and sports practices																					0.2			0.4	0.4				1
911	Self-care and maintenance	Sleep and related activities	Night sleep/essential sleep												1																	1
912	Self-care and maintenance	Sleep and related activities	Incidental sleep/naps												1																	1
913	Self-care and maintenance	Sleep and related activities	Sleeplessness												1																	1
919	Self-care and maintenance	Sleep and related activities	Other sleep and related activities												1																	1
921	Self-care and maintenance	Eating and drinking	Eating meals/snack																				1									1
922	Self-care and maintenance	Eating and drinking	Drinking other than with meal or snack																				1									1
931	Self-care and maintenance	Personal hygiene and care	Personal hygiene and care													1																1
932	Self-care and maintenance	Personal hygiene and care	Health/medical care to oneself															1														1
939	Self-care and maintenance	Personal hygiene and care	Other activities related to personal hygiene and care													1																1
941	Self-care and maintenance	Receiving personal and health/medical care from others	Receiving personal care from others													1																1
942	Self-care and maintenance	Receiving personal and health/medical care from others	Receiving health/medical care from others															1														1
949	Self-care and maintenance	Receiving personal and health/medical care from others	Other activities related to receiving personal and health/medical care															1														1
950	Self-care and maintenance	Travelling time related to self-care and maintenance activities	Travelling time related to self-care and maintenance activities																	1												1
990	Self-care and maintenance	Other self-care and maintenance activities	Other self-care and maintenance activities													1																1
