# Supplementary material for: Interdisciplinary applications of human time use with generalized lexicons
Source: PLoS One. 2022 Jul 14;17(7):e0270583. doi: 10.1371/journal.pone.0270583 (PMC9282456; doi:10.1371/journal.pone.0270583)
Supplement: S1 Data — (ZIP) [file pone.0270583.s005.zip › Galbraith_MOOGAL_data/CCSTA_MLdefs.csv]

Activities	tier2	hours_per_day	growth_collection	processing	preparation	material	energy	things	buildings	infrastructure	inhabited	waste	sleep	hygiene_grooming	childcare	adultcare	moving_things	moving_people	organization	education_research	meals	active_rec	religious	social	interactive	passive
Eating	Eating drinking ingestion of non-foods																				1
Eating	Suckling														1
Food production	Agriculture		1
Food production	Collecting wild plant foods		1
Food production	Fishing aquatic hunting and aquatic collecting		1
Food production	Hunting and fowling		1
Food production	Tending food and draft animals		1
Housework	Housekeeping tidying cleaning										1
Housework	Fetching and managing household water and fuel						0.5										0.5
Individual	Aquiring education or information alone																			0.8					0.1	0.1
Individual	Self-grooming dressing hygeine													1
Individual	Idle due to illness																									1
Individual	Idle doing nothing																									1
Individual	Participating in individual religious observance																						1
Individual	Participating in individual recreation or entertainment																					0.2			0.4	0.4
Individual	Sleeping napping												1
Manufacture	Making or repairing artifacts							1
Manufacture	Making or repairing clothes							1
Manufacture	Making or repairing facilities								1
Manufacture	Acquiring materials					1
Food preparation	Cooking food				1
Food preparation	Handling or processing food for storage			1
Food preparation	Handling or processing food for consumption				1
Food preparation	Serving and transporting food				1
Social	Child care actively tending child														1
Social	Acquiring or giving education in a social context																			1
Social	Care for another non-child receiving care															1
Social	Group ceremony ritual or political activity																		0.4				0.3	0.2	0.1
Social	Group recreational activity or public entertainment																					0.4			0.5	0.1
Social	Socializing chatting visiting																							1
