# Supplementary material for: Interdisciplinary applications of human time use with generalized lexicons
Source: PLoS One. 2022 Jul 14;17(7):e0270583. doi: 10.1371/journal.pone.0270583 (PMC9282456; doi:10.1371/journal.pone.0270583)
Supplement: S1 Data — (ZIP) [file pone.0270583.s005.zip › Galbraith_MOOGAL_data/readme.txt]

README
2 May 2022

This directory contains the data files and MOOGAL definition files required to construct figures 3-10.

Canadian eonomic and time use survey data:
CAN_economic_activities.csv
CAN_TUS_2015.csv

Indian time use survey data:
IND_TUS_2019.csv

General economic data:
ISIC_level2_data.csv


MOOGALdefinition files:
CAN_economic_activities_MLdef.csv
IND2019_MLdef.csv
CAN2015_MLdef.csv
ISICrev4_MLdef.csv
CCSTA_MLdefs.csv
ICATUS_MLdef.csv
