# Supplementary material for: Interdisciplinary applications of human time use with generalized lexicons
Source: PLoS One. 2022 Jul 14;17(7):e0270583. doi: 10.1371/journal.pone.0270583 (PMC9282456; doi:10.1371/journal.pone.0270583)
Supplement: S1 Data — (ZIP) [file pone.0270583.s005.zip › Galbraith_MOOGAL_data/CAN2015_MLdef.csv]

tier1	tier2	hours_per_day	growth_collection	processing	preparation	material	energy	things	buildings	infrastructure	inhabited	waste	sleep	hygiene_grooming	childcare	adultcare	moving_things	moving_people	organization	education_research	meals	active_rec	religious	social	interactive	passive	work_employment	work_other	unknown
Sleep and personal activities	Sleeping, resting, relaxing, sick in bed	8.7	nan;nan	nan;nan	nan;nan	nan;nan	nan;nan	nan;nan	nan;nan	nan;nan	nan;nan	nan;nan	1.0;0.0	nan;nan	nan;nan	nan;nan	nan;nan	nan;nan	nan;nan	nan;nan	nan;nan	nan;nan	nan;nan	nan;nan	nan;nan	nan;nan	nan;nan	nan;nan	nan;nan
Sleep and personal activities	Personal care	0.8	nan;nan	nan;nan	nan;nan	nan;nan	nan;nan	nan;nan	nan;nan	nan;nan	nan;nan	nan;nan	nan;nan	1.0;0.0	nan;nan	nan;nan	nan;nan	nan;nan	nan;nan	nan;nan	nan;nan	nan;nan	nan;nan	nan;nan	nan;nan	nan;nan	nan;nan	nan;nan	nan;nan
Sleep and personal activities	Eating or drinking	1.3	nan;nan	nan;nan	nan;nan	nan;nan	nan;nan	nan;nan	nan;nan	nan;nan	nan;nan	nan;nan	nan;nan	nan;nan	nan;nan	nan;nan	nan;nan	nan;nan	nan;nan	nan;nan	1.0;0.0	nan;nan	nan;nan	nan;nan	nan;nan	nan;nan	nan;nan	nan;nan	nan;nan
Paid work activities	Paid work activities	3.2	nan;nan	nan;nan	nan;nan	nan;nan	nan;nan	nan;nan	nan;nan	nan;nan	nan;nan	nan;nan	nan;nan	nan;nan	nan;nan	nan;nan	nan;nan	nan;nan	nan;nan	nan;nan	nan;nan	nan;nan	nan;nan	nan;nan	nan;nan	nan;nan	1.0;0.0	nan;nan	nan;nan
Studying or learning	Studying or learning	0.5	nan;nan	nan;nan	nan;nan	nan;nan	nan;nan	nan;nan	nan;nan	nan;nan	nan;nan	nan;nan	nan;nan	nan;nan	nan;nan	nan;nan	nan;nan	nan;nan	nan;nan	1.0;0.0	nan;nan	nan;nan	nan;nan	nan;nan	nan;nan	nan;nan	nan;nan	nan;nan	nan;nan
Transport to and from activity	Transport to and from activity	1.2	nan;nan	nan;nan	nan;nan	nan;nan	nan;nan	nan;nan	nan;nan	nan;nan	nan;nan	nan;nan	nan;nan	nan;nan	nan;nan	nan;nan	0.2;0.05	0.8;0.05	nan;nan	nan;nan	nan;nan	nan;nan	nan;nan	nan;nan	nan;nan	nan;nan	nan;nan	nan;nan	nan;nan
Unpaid work activities	Household chores	2.1	nan;nan	nan;nan	0.4;0.05	nan;nan	nan;nan	0.05;0.05	nan;nan	nan;nan	0.35;0.05	nan;nan	nan;nan	nan;nan	nan;nan	nan;nan	nan;nan	nan;nan	0.15;0.05	nan;nan	nan;nan	nan;nan	nan;nan	nan;nan	0.05;0.05	nan;nan	nan;nan	nan;nan	nan;nan
Unpaid work activities	Care of household children under 18 years	0.4	nan;nan	nan;nan	nan;nan	nan;nan	nan;nan	nan;nan	nan;nan	nan;nan	nan;nan	nan;nan	nan;nan	nan;nan	1.0;0.0	nan;nan	nan;nan	nan;nan	nan;nan	nan;nan	nan;nan	nan;nan	nan;nan	nan;nan	nan;nan	nan;nan	nan;nan	nan;nan	nan;nan
Unpaid work activities	Care of household adults	0	nan;nan	nan;nan	nan;nan	nan;nan	nan;nan	nan;nan	nan;nan	nan;nan	nan;nan	nan;nan	nan;nan	nan;nan	nan;nan	1.0;0.0	nan;nan	nan;nan	nan;nan	nan;nan	nan;nan	nan;nan	nan;nan	nan;nan	nan;nan	nan;nan	nan;nan	nan;nan	nan;nan
Unpaid work activities	Shopping for goods or services	0.5	nan;nan	nan;nan	nan;nan	nan;nan	nan;nan	nan;nan	nan;nan	nan;nan	nan;nan	nan;nan	nan;nan	nan;nan	nan;nan	nan;nan	nan;nan	nan;nan	1.0;0.0	nan;nan	nan;nan	nan;nan	nan;nan	nan;nan	nan;nan	nan;nan	nan;nan	nan;nan	nan;nan
Socializing	Socializing	0.9	nan;nan	nan;nan	nan;nan	nan;nan	nan;nan	nan;nan	nan;nan	nan;nan	nan;nan	nan;nan	nan;nan	nan;nan	nan;nan	nan;nan	nan;nan	nan;nan	nan;nan	nan;nan	nan;nan	nan;nan	nan;nan	1.0;0.0	nan;nan	nan;nan	nan;nan	nan;nan	nan;nan
Civic, religious and organizational activities	Civic, religious and organizational activities	0.1	nan;nan	nan;nan	nan;nan	nan;nan	nan;nan	nan;nan	nan;nan	nan;nan	nan;nan	0.05;0.05	nan;nan	nan;nan	0.1;0.1	0.05;0.05	nan;nan	nan;nan	0.25;0.125	0.1;0.1	nan;nan	0.25;0.125	0.2;0.1	nan;nan	nan;nan	nan;nan	nan;nan	nan;nan	nan;nan
Active sports and events	Active sports	0.3	nan;nan	nan;nan	nan;nan	nan;nan	nan;nan	nan;nan	nan;nan	nan;nan	nan;nan	nan;nan	nan;nan	nan;nan	nan;nan	nan;nan	nan;nan	nan;nan	nan;nan	nan;nan	nan;nan	1.0;0.0	nan;nan	nan;nan	nan;nan	nan;nan	nan;nan	nan;nan	nan;nan
Active sports and events	Other	0.1	nan;nan	nan;nan	nan;nan	nan;nan	nan;nan	nan;nan	nan;nan	nan;nan	nan;nan	nan;nan	nan;nan	nan;nan	nan;nan	nan;nan	nan;nan	nan;nan	nan;nan	nan;nan	nan;nan	1.0;0.0	nan;nan	nan;nan	nan;nan	nan;nan	nan;nan	nan;nan	nan;nan
Active leisure	Use of technology	0.7	nan;nan	nan;nan	nan;nan	nan;nan	nan;nan	nan;nan	nan;nan	nan;nan	nan;nan	nan;nan	nan;nan	nan;nan	nan;nan	nan;nan	nan;nan	nan;nan	nan;nan	nan;nan	nan;nan	nan;nan	nan;nan	0.3;0.15	0.4;0.2	0.3;0.15	nan;nan	nan;nan	nan;nan
Active leisure	Arts and hobbies, leisure activities or writing	0.4	nan;nan	nan;nan	nan;nan	nan;nan	nan;nan	nan;nan	nan;nan	nan;nan	nan;nan	nan;nan	nan;nan	nan;nan	nan;nan	nan;nan	nan;nan	nan;nan	nan;nan	nan;nan	nan;nan	nan;nan	nan;nan	nan;nan	1.0;0.0	nan;nan	nan;nan	nan;nan	nan;nan
Passive leisure	Watching television or videos	2.1	nan;nan	nan;nan	nan;nan	nan;nan	nan;nan	nan;nan	nan;nan	nan;nan	nan;nan	nan;nan	nan;nan	nan;nan	nan;nan	nan;nan	nan;nan	nan;nan	nan;nan	nan;nan	nan;nan	nan;nan	nan;nan	nan;nan	nan;nan	1.0;0.0	nan;nan	nan;nan	nan;nan
Passive leisure	Reading or listening to music or radio	0.4	nan;nan	nan;nan	nan;nan	nan;nan	nan;nan	nan;nan	nan;nan	nan;nan	nan;nan	nan;nan	nan;nan	nan;nan	nan;nan	nan;nan	nan;nan	nan;nan	nan;nan	nan;nan	nan;nan	nan;nan	nan;nan	nan;nan	nan;nan	1.0;0.0	nan;nan	nan;nan	nan;nan
Other or unknown activity	Other or unknown activity	0.3	nan;nan	nan;nan	nan;nan	nan;nan	nan;nan	nan;nan	nan;nan	nan;nan	nan;nan	nan;nan	nan;nan	nan;nan	nan;nan	nan;nan	nan;nan	nan;nan	nan;nan	nan;nan	nan;nan	nan;nan	nan;nan	nan;nan	nan;nan	nan;nan	nan;nan	nan;nan	1.0;0.0
